# Supplementary material for: Fruiting body-associated Pseudomonas contact triggers ROS-mediated perylenequinone biosynthesis in Shiraia mycelium culture
Source: Bioresour Bioprocess. 2025 Sep 26;12(1):106. doi: 10.1186/s40643-025-00946-w (PMC12474784; doi:10.1186/s40643-025-00946-w)
Supplement: Supplementary file 1 — Supplementary Material 1 [file 40643_2025_946_MOESM1_ESM.xlsx]

## Sheet: Table S2
Table S2. KEGG pathway enrichment of Shiraia sp. S9 with Pseudomonas fulva SB1 treatment.
KEGG Classification_level_ 1 → KEGG Classification_level_ 2
Classification_level_2	Classification_level_1	Gene_number	Percentage	Genes
Carbohydrate metabolism	Metabolism	25	24.75	comp16468_c0_seq1; comp4423_c0_seq1; comp1896_c0_seq2; comp16340_c0_seq1; comp4664_c0_seq2; comp16271_c0_seq1; comp19475_c0_seq1; comp20933_c0_seq1; comp14196_c0_seq1; comp2735_c0_seq1; comp16299_c0_seq1; comp2672_c0_seq1; comp15064_c0_seq1; comp2477_c0_seq2; comp4051_c0_seq1; comp7154_c0_seq1; comp15395_c0_seq1; comp13399_c0_seq1; comp2408_c0_seq1; comp2685_c0_seq1; comp16448_c0_seq1; comp12655_…
Transport and catabolism	Cellular Processes	12	11.88	comp20280_c0_seq1; comp10463_c0_seq16; comp15153_c0_seq1; comp1867_c0_seq2; comp22429_c0_seq1; comp6514_c0_seq1; comp15839_c0_seq1; comp22381_c0_seq1; comp16448_c0_seq1; comp12831_c0_seq1; comp13574_c0_seq1; comp15554_c0_seq1
Amino acid metabolism	Metabolism	11	10.89	comp13234_c0_seq1; comp3522_c0_seq1; comp15064_c0_seq1; comp16966_c0_seq1; comp15584_c0_seq1; comp6923_c1_seq1; comp16830_c0_seq1; comp9577_c0_seq2; comp15341_c0_seq1; comp13158_c0_seq1; comp22856_c0_seq1
Folding, sorting and degradation	Genetic Information Processing	11	10.89	comp9275_c0_seq2; comp9222_c0_seq1; comp14390_c0_seq1; comp13589_c0_seq1; comp13349_c0_seq1; comp13237_c0_seq1; comp20056_c0_seq1; comp9137_c0_seq1; comp13797_c0_seq1; comp13036_c0_seq1; comp26209_c0_seq1
Overview	Metabolism	10	9.9	comp2477_c0_seq2; comp15184_c0_seq1; comp16468_c0_seq1; comp2209_c0_seq2; comp2123_c0_seq1; comp11963_c0_seq1; comp6923_c1_seq1; comp22856_c0_seq1; comp2092_c0_seq1; comp15064_c0_seq1
Signal transduction	Environmental Information Processing	10	9.9	comp9137_c0_seq1; comp11538_c1_seq16; comp15153_c0_seq1; comp22429_c0_seq1; comp3113_c0_seq2; comp13423_c0_seq1; comp4423_c0_seq1; comp13574_c0_seq1; comp4285_c0_seq1; comp13974_c0_seq1
Lipid metabolism	Metabolism	9	8.91	comp15153_c0_seq1; comp17157_c0_seq1; comp11963_c0_seq1; comp2209_c0_seq2; comp2123_c0_seq1; comp5957_c0_seq1; comp15064_c0_seq1; comp16468_c0_seq1; comp11689_c1_seq3
Translation	Genetic Information Processing	9	8.91	comp1938_c0_seq1; comp14266_c0_seq1; comp9831_c0_seq1; comp8472_c0_seq1; comp12509_c0_seq1; comp18492_c0_seq1; comp12547_c0_seq1; comp2496_c0_seq1; comp12375_c0_seq2
Xenobiotics biodegradation and metabolism	Metabolism	8	7.92	comp2092_c0_seq1; comp15064_c0_seq1; comp2357_c0_seq1; comp5957_c0_seq1; comp7203_c0_seq1; comp15341_c0_seq1; comp13234_c0_seq1; comp9577_c0_seq2
Biosynthesis of other secondary metabolites	Metabolism	7	6.93	comp4615_c0_seq1; comp3522_c0_seq1; comp19475_c0_seq1; comp20933_c0_seq1; comp3155_c0_seq1; comp11213_c0_seq2; comp22856_c0_seq1
Metabolism of cofactors and vitamins	Metabolism	6	5.94	comp16830_c0_seq1; comp15064_c0_seq1; comp13091_c0_seq1; comp9136_c0_seq1; comp15532_c0_seq1; comp13974_c0_seq1
Energy metabolism	Metabolism	6	5.94	comp15184_c0_seq1; comp16468_c0_seq1; comp15533_c0_seq1; comp15967_c0_seq1; comp22381_c0_seq1; comp14871_c0_seq1
Metabolism of other amino acids	Metabolism	5	4.95	comp19475_c0_seq1; comp20933_c0_seq1; comp16966_c0_seq1; comp14664_c0_seq1; comp2357_c0_seq1
Glycan biosynthesis and metabolism	Metabolism	4	3.96	comp13589_c0_seq1; comp13349_c0_seq1; comp10145_c0_seq3; comp16448_c0_seq1
Nucleotide metabolism	Metabolism	3	2.97	comp15584_c0_seq1; comp12392_c0_seq1; comp12532_c0_seq1
Cell growth and death	Cellular Processes	3	2.97	comp9137_c0_seq1; comp2515_c0_seq1; comp6514_c0_seq1
Metabolism of terpenoids and polyketides	Metabolism	2	1.98	comp11213_c0_seq2; comp14217_c0_seq1
Replication and repair	Genetic Information Processing	2	1.98	comp9004_c0_seq4; comp16365_c0_seq1
Transcription	Genetic Information Processing	1	0.99	comp3425_c0_seq1
Membrane transport	Environmental Information Processing	1	0.99	comp6096_c0_seq1
Signaling molecules and interaction	Environmental Information Processing	1	0.99	comp2984_c0_seq1
Cellular community - eukaryotes	Cellular Processes	1	0.99	comp11538_c1_seq16
Cellular community - eukaryotes	Cellular Processes	1	0.99	comp11538_c1_seq16
KEGG Enrichment
Id	Term	ListHits	ListTotal	PopHits	PopTotal	Pval	Padj	Enrichment_score	Gene
ko00500	Starch and sucrose metabolism	11	101	143	4005	0.000209240264687165	0.0200870654099678	3.05026656511805	comp2735_c0_seq1; comp1896_c0_seq2; comp16271_c0_seq1; comp4664_c0_seq2; comp19475_c0_seq1; comp20933_c0_seq1; comp16340_c0_seq1; comp4051_c0_seq1; comp16299_c0_seq1; comp2672_c0_seq1; comp14196_c0_seq1
ko00520	Amino sugar and nucleotide sugar metabolism	9	101	124	4005	0.000993974468261005	0.0254858461444293	2.87807409773235	comp13399_c0_seq1; comp7513_c0_seq1; comp4051_c0_seq1; comp2685_c0_seq1; comp13396_c0_seq1; comp12655_c0_seq1; comp12686_c0_seq1; comp16448_c0_seq1; comp2408_c0_seq1
ko00404	Staurosporine biosynthesis	1	101	3	4005	0.0018583429480313	0.0254858461444293	13.2178217821782	comp4615_c0_seq1
ko00523	Polyketide sugar unit biosynthesis	1	101	3	4005	0.0018583429480313	0.0254858461444293	13.2178217821782	comp11213_c0_seq2
ko00525	Acarbose and validamycin biosynthesis	1	101	3	4005	0.0018583429480313	0.0254858461444293	13.2178217821782	comp11213_c0_seq2
ko01055	Biosynthesis of vancomycin group antibiotics	1	101	3	4005	0.0018583429480313	0.0254858461444293	13.2178217821782	comp11213_c0_seq2
ko00332	Carbapenem biosynthesis	1	101	3	4005	0.0018583429480313	0.0254858461444293	13.2178217821782	comp22856_c0_seq1
ko04080	Neuroactive ligand-receptor interaction	1	101	4	4005	0.00365552356156964	0.0389922513234095	9.91336633663366	comp2984_c0_seq1
ko00604	Glycosphingolipid biosynthesis - ganglio series	1	101	4	4005	0.00365552356156964	0.0389922513234095	9.91336633663366	comp16448_c0_seq1
ko01059	Biosynthesis of enediyne antibiotics	1	101	5	4005	0.00599247224240829	0.0550548762408489	7.93069306930693	comp14217_c0_seq1
ko00643	Styrene degradation	3	101	30	4005	0.0063083712359306	0.0550548762408489	3.96534653465347	comp13234_c0_seq1; comp15341_c0_seq1; comp9577_c0_seq2
ko00980	Metabolism of xenobiotics by cytochrome P450	4	101	51	4005	0.00865216729537851	0.0692173383630281	3.1100757134537	comp5957_c0_seq1; comp2357_c0_seq1; comp7203_c0_seq1; comp15064_c0_seq1
ko00460	Cyanoamino acid metabolism	4	101	56	4005	0.012745207221135	0.0941184533253048	2.83239038189533	comp16966_c0_seq1; comp19475_c0_seq1; comp20933_c0_seq1; comp14664_c0_seq1
ko00531	Glycosaminoglycan degradation	1	101	8	4005	0.0159687736615587	0.109500162250688	4.95668316831683	comp16448_c0_seq1
ko00061	Fatty acid biosynthesis	2	101	25	4005	0.023941003160821	0.153222420229254	3.17227722772277	comp2209_c0_seq2; comp2123_c0_seq1
ko04014	Ras signaling pathway	3	101	49	4005	0.0339250745473445	0.168512171061075	2.42776318448171	comp11538_c1_seq16; comp22429_c0_seq1; comp15153_c0_seq1
ko00590	Arachidonic acid metabolism	1	101	12	4005	0.0352533259927535	0.168512171061075	3.30445544554455	comp5957_c0_seq1
ko00511	Other glycan degradation	1	101	12	4005	0.0352533259927535	0.168512171061075	3.30445544554455	comp16448_c0_seq1
ko00052	Galactose metabolism	4	101	73	4005	0.0358873401103283	0.168512171061075	2.17279262172793	comp1896_c0_seq2; comp13399_c0_seq1; comp16340_c0_seq1; comp4051_c0_seq1
ko00513	Various types of N-glycan biosynthesis	3	101	50	4005	0.0361829093831594	0.168512171061075	2.37920792079208	comp10145_c0_seq3; comp13349_c0_seq1; comp16448_c0_seq1
ko00360	Phenylalanine metabolism	3	101	51	4005	0.0385259512629706	0.168512171061075	2.33255678509027	comp15341_c0_seq1; comp16830_c0_seq1; comp9577_c0_seq2
ko00760	Nicotinate and nicotinamide metabolism	2	101	30	4005	0.0386173725348296	0.168512171061075	2.64356435643564	comp9136_c0_seq1; comp15532_c0_seq1
ko00254	Aflatoxin biosynthesis	1	101	14	4005	0.0470495393586559	0.195008393561318	2.83239038189533	comp3155_c0_seq1
ko00040	Pentose and glucuronate interconversions	3	101	55	4005	0.0487520983903296	0.195008393561318	2.16291629162916	comp15395_c0_seq1; comp7154_c0_seq1; comp4051_c0_seq1
ko00350	Tyrosine metabolism	4	101	84	4005	0.0595357411239225	0.216869834311856	1.88826025459689	comp13234_c0_seq1; comp16830_c0_seq1; comp15064_c0_seq1; comp3522_c0_seq1
ko04142	Lysosome	3	101	59	4005	0.0603390874397675	0.216869834311856	2.01627789897634	comp12831_c0_seq1; comp22381_c0_seq1; comp16448_c0_seq1
ko03460	Fanconi anemia pathway	2	101	36	4005	0.0609946409002095	0.216869834311856	2.2029702970297	comp9004_c0_seq4; comp16365_c0_seq1
ko00565	Ether lipid metabolism	1	101	18	4005	0.0741474928478235	0.254219975478252	2.2029702970297	comp15153_c0_seq1
ko00830	Retinol metabolism	1	101	19	4005	0.0815475283180653	0.254704414741394	2.08702449192288	comp15064_c0_seq1
ko00330	Arginine and proline metabolism	3	101	66	4005	0.0838096023037113	0.254704414741394	1.8024302430243	comp13158_c0_seq1; comp9577_c0_seq2; comp22856_c0_seq1
ko04141	Protein processing in endoplasmic reticulum	6	101	152	4005	0.087370073663561	0.254704414741394	1.56526836894216	comp13797_c0_seq1; comp13237_c0_seq1; comp20056_c0_seq1; comp13349_c0_seq1; comp13589_c0_seq1; comp9137_c0_seq1
ko04024	cAMP signaling pathway	2	101	42	4005	0.0881532993406467	0.254704414741394	1.88826025459689	comp11538_c1_seq16; comp15153_c0_seq1
ko00603	Glycosphingolipid biosynthesis - globo and isoglobo series	1	101	20	4005	0.0891646719260232	0.254704414741394	1.98267326732673	comp16448_c0_seq1
ko00940	Phenylpropanoid biosynthesis	2	101	43	4005	0.0931037810969843	0.254704414741394	1.84434722542022	comp19475_c0_seq1; comp20933_c0_seq1
ko01212	Fatty acid metabolism	3	101	69	4005	0.0950616140705795	0.254704414741394	1.7240637107189	comp2209_c0_seq2; comp2123_c0_seq1; comp11963_c0_seq1
ko04139	Mitophagy - yeast	2	101	44	4005	0.0981673265149121	0.254704414741394	1.8024302430243	comp15554_c0_seq1; comp13574_c0_seq1
ko00626	Naphthalene degradation	2	101	44	4005	0.0981673265149121	0.254704414741394	1.8024302430243	comp2092_c0_seq1; comp15064_c0_seq1
ko00130	Ubiquinone and other terpenoid-quinone biosynthesis	1	101	22	4005	0.104989310664761	0.258435226251719	1.8024302430243	comp16830_c0_seq1
ko00965	Betalain biosynthesis	1	101	22	4005	0.104989310664761	0.258435226251719	1.8024302430243	comp3522_c0_seq1
ko04144	Endocytosis	4	101	104	4005	0.120622342121425	0.264315842049961	1.52513328255903	comp12831_c0_seq1; comp22429_c0_seq1; comp15153_c0_seq1; comp1867_c0_seq2
ko04011	MAPK signaling pathway - yeast	4	101	104	4005	0.120622342121425	0.264315842049961	1.52513328255903	comp4423_c0_seq1; comp3113_c0_seq2; comp13423_c0_seq1; comp13574_c0_seq1
ko00790	Folate biosynthesis	1	101	24	4005	0.121505585944905	0.264315842049961	1.65222772277228	comp13974_c0_seq1
ko02010	ABC transporters	1	101	24	4005	0.121505585944905	0.264315842049961	1.65222772277228	comp6096_c0_seq1
ko00521	Streptomycin biosynthesis	1	101	24	4005	0.121505585944905	0.264315842049961	1.65222772277228	comp11213_c0_seq2
ko00051	Fructose and mannose metabolism	3	101	76	4005	0.123898050960919	0.264315842049961	1.56526836894216	comp15395_c0_seq1; comp7154_c0_seq1; comp16468_c0_seq1
ko00510	N-Glycan biosynthesis	2	101	50	4005	0.130741385246966	0.271556591548552	1.58613861386139	comp13349_c0_seq1; comp13589_c0_seq1
ko00982	Drug metabolism - cytochrome P450	2	101	51	4005	0.136504849870966	0.271556591548552	1.55503785672685	comp2357_c0_seq1; comp15064_c0_seq1
ko00621	Dioxin degradation	1	101	26	4005	0.138607010269573	0.271556591548552	1.52513328255903	comp2092_c0_seq1
ko00624	Polycyclic aromatic hydrocarbon degradation	1	101	26	4005	0.138607010269573	0.271556591548552	1.52513328255903	comp2092_c0_seq1
ko00860	Porphyrin and chlorophyll metabolism	1	101	30	4005	0.174182305474041	0.321567333182845	1.32178217821782	comp13091_c0_seq1
ko00920	Sulfur metabolism	1	101	30	4005	0.174182305474041	0.321567333182845	1.32178217821782	comp14871_c0_seq1
ko04072	Phospholipase D signaling pathway	1	101	30	4005	0.174182305474041	0.321567333182845	1.32178217821782	comp15153_c0_seq1
ko04510	Focal adhesion	1	101	32	4005	0.192484418733385	0.346198232270562	1.23917079207921	comp11538_c1_seq16
ko04120	Ubiquitin mediated proteolysis	3	101	91	4005	0.196026992177898	0.346198232270562	1.30725709933631	comp14390_c0_seq1; comp9222_c0_seq1; comp9275_c0_seq2
ko00561	Glycerolipid metabolism	2	101	61	4005	0.198342737238343	0.346198232270562	1.30011361791917	comp11689_c1_seq3; comp16468_c0_seq1
ko00250	Alanine, aspartate and glutamate metabolism	2	101	62	4005	0.20487327263341	0.34928622377311	1.2791440434366	comp16966_c0_seq1; comp15584_c0_seq1
ko04015	Rap1 signaling pathway	1	101	34	4005	0.211027093529587	0.34928622377311	1.16627839254514	comp11538_c1_seq16
ko01040	Biosynthesis of unsaturated fatty acids	1	101	34	4005	0.211027093529587	0.34928622377311	1.16627839254514	comp11963_c0_seq1
ko01220	Degradation of aromatic compounds	2	101	64	4005	0.21808106558347	0.354843767729036	1.23917079207921	comp2092_c0_seq1; comp15064_c0_seq1
ko00625	Chloroalkane and chloroalkene degradation	1	101	37	4005	0.239144015106832	0.382630424170932	1.07171527963607	comp15064_c0_seq1
ko00564	Glycerophospholipid metabolism	2	101	68	4005	0.24499627751598	0.385567912156296	1.16627839254514	comp17157_c0_seq1; comp15153_c0_seq1
ko00627	Aminobenzoate degradation	1	101	39	4005	0.258001677105686	0.393145412732473	1.01675552170602	comp9577_c0_seq2
ko00950	Isoquinoline alkaloid biosynthesis	1	101	39	4005	0.258001677105686	0.393145412732473	1.01675552170602	comp3522_c0_seq1
ko04010	MAPK signaling pathway	1	101	40	4005	0.267443661693712	0.401165492540568	0.991336633663366	comp11538_c1_seq16
ko03050	Proteasome	2	101	72	4005	0.272417879674575	0.402340253057834	1.10148514851485	comp26209_c0_seq1; comp13036_c0_seq1
ko04070	Phosphatidylinositol signaling system	1	101	41	4005	0.276885951580817	0.40274320229937	0.967157691378894	comp4423_c0_seq1
ko04145	Phagosome	2	101	75	4005	0.293207101484799	0.418500329144504	1.05742574257426	comp22429_c0_seq1; comp22381_c0_seq1
ko00680	Methane metabolism	2	101	76	4005	0.300165007670711	0.418500329144504	1.04351224596144	comp15184_c0_seq1; comp16468_c0_seq1
ko02020	Two-component system	1	101	44	4005	0.305156490001201	0.418500329144504	0.901215121512151	comp13974_c0_seq1
ko04071	Sphingolipid signaling pathway	1	101	44	4005	0.305156490001201	0.418500329144504	0.901215121512151	comp15153_c0_seq1
ko00562	Inositol phosphate metabolism	1	101	51	4005	0.3701514998601	0.4935353331468	0.777518928363425	comp4423_c0_seq1
ko03420	Nucleotide excision repair	1	101	51	4005	0.3701514998601	0.4935353331468	0.777518928363425	comp9004_c0_seq4
ko00970	Aminoacyl-tRNA biosynthesis	1	101	55	4005	0.406262808651633	0.527043643656172	0.720972097209721	comp8472_c0_seq1
ko04217	Necroptosis	1	101	55	4005	0.406262808651633	0.527043643656172	0.720972097209721	comp9137_c0_seq1
ko00190	Oxidative phosphorylation	3	101	139	4005	0.46776439453301	0.598738425002253	0.85583018733528	comp15967_c0_seq1; comp22381_c0_seq1; comp15533_c0_seq1
ko04151	PI3K-Akt signaling pathway	1	101	63	4005	0.475340586885867	0.600430215013727	0.629420084865629	comp9137_c0_seq1
ko00030	Pentose phosphate pathway	1	101	66	4005	0.499995247570013	0.616481269119583	0.600810081008101	comp2477_c0_seq2
ko03010	Ribosome	5	101	224	4005	0.500891031159661	0.616481269119583	0.885121994342291	comp12509_c0_seq1; comp18492_c0_seq1; comp12375_c0_seq2; comp12547_c0_seq1; comp2496_c0_seq1
ko00380	Tryptophan metabolism	1	101	69	4005	0.523908288162275	0.63664804637441	0.574687903572966	comp9577_c0_seq2
ko04150	mTOR signaling pathway	1	101	70	4005	0.531709844060339	0.638051812872407	0.566478076379066	comp4285_c0_seq1
ko00480	Glutathione metabolism	1	101	71	4005	0.539425343350427	0.639318925452358	0.558499511923023	comp2357_c0_seq1
ko04146	Peroxisome	2	101	116	4005	0.565671042383162	0.662249025229068	0.683680437009218	comp20280_c0_seq1; comp10463_c0_seq16
ko00071	Fatty acid degradation	1	101	76	4005	0.576691916415681	0.667017156336209	0.521756122980719	comp15064_c0_seq1
ko04138	Autophagy - yeast	2	101	120	4005	0.588997873606362	0.6731404269787	0.660891089108911	comp6514_c0_seq1; comp15839_c0_seq1
ko00240	Pyrimidine metabolism	1	101	92	4005	0.681057038226421	0.769193831408664	0.431015927679725	comp15584_c0_seq1
ko00270	Cysteine and methionine metabolism	1	101	95	4005	0.698140427993052	0.775217117610949	0.417404898384575	comp6923_c1_seq1
ko00230	Purine metabolism	2	101	142	4005	0.702540512834922	0.775217117610949	0.558499511923023	comp12532_c0_seq1; comp12392_c0_seq1
ko03013	RNA transport	2	101	149	4005	0.733318830771019	0.79998417902293	0.532261279819257	comp9831_c0_seq1; comp14266_c0_seq1
ko03008	Ribosome biogenesis in eukaryotes	1	101	105	4005	0.749733814031546	0.808701642101442	0.377652050919378	comp1938_c0_seq1
ko00260	Glycine, serine and threonine metabolism	1	101	111	4005	0.776953788567592	0.824158342417367	0.357238426545357	comp6923_c1_seq1
ko04113	Meiosis - yeast	1	101	112	4005	0.781233428749796	0.824158342417367	0.354048797736917	comp6514_c0_seq1
ko03040	Spliceosome	1	101	125	4005	0.830688575513498	0.866805470101041	0.317227722772277	comp3425_c0_seq1
ko04111	Cell cycle - yeast	1	101	133	4005	0.855933740928273	0.883544506764669	0.298146355988982	comp2515_c0_seq1
ko00010	Glycolysis / Gluconeogenesis	1	101	142	4005	0.880236096441666	0.898964524025531	0.279249755961512	comp15064_c0_seq1
ko01200	Carbon metabolism	3	101	269	4005	0.916517530909045	0.926165083865982	0.442231955537561	comp2477_c0_seq2; comp15184_c0_seq1; comp16468_c0_seq1
ko01230	Biosynthesis of amino acids	2	101	278	4005	0.975677454092785	0.975677454092785	0.28527672911176	comp6923_c1_seq1; comp22856_c0_seq1

## Sheet: Table S3
Table S3. DEGs involved in the response to various stress and defense response of Shiraia sp. S9 by Pseudomonas fulva SB1.
"Inf" represents the unigene only expresses in SB1 treatment group.
ID	Fold change	Up/Down	pval	NR id and annotation	Swissprot id	Swissprot annotation	KOG id	KOG defination	KEGG id	KEGG term	GO id	GO term
comp10609_c0_seq1	Inf	Up	0.0245818	gi|17065418|gb|AAL32863.1|carbonic anhydrase, chloroplast precursor [Arabidopsis thaliana]	sp|P27140|BCA1_ARATH	Beta carbonic anhydrase 1, chloroplastic {ECO:0000303|PubMed:17407539}	KOG1578	Predicted carbonic anhydrase involved in protection against oxidative damage			GO:0048046;GO:0009507;GO:0009941;GO:0009570;GO:0009535;GO:0016020;GO:0005886;GO:0010319;GO:0009579;GO:0004089;GO:0008270;GO:0015976;GO:0042742;GO:0009817;GO:2000122;GO:0015979;GO:0010119;GO:0010037;GO:0009409	apoplast|chloroplast|chloroplast envelope|chloroplast stroma|chloroplast thylakoid membrane|membrane|plasma membrane|stromule|thylakoid|carbonate dehydratase activity|zinc ion binding|carbon utilization|defense response to bacterium|defense response to fungus, incompatible interaction|negative regulation of stomatal complex development|photosynthesis|regulation of stomatal movement|response to ca…
comp14615_c0_seq1	Inf	Up	0.0464184	gi|227204127|dbj|BAH56915.1|AT1G20620 [Arabidopsis thaliana]	sp|Q42547|CATA3_ARATH	Catalase-3	KOG0047	Catalase	ko04146;ko04011;ko04016;ko04068;ko00380;ko00630;ko01200	Peroxisome|MAPK signaling pathway - yeast|MAPK signaling pathway - plant|FoxO signaling pathway|Tryptophan metabolism|Glyoxylate and dicarboxylate metabolism|Carbon metabolism	GO:0048046;GO:0005618;GO:0009507;GO:0009941;GO:0009570;GO:0022626;GO:0016020;GO:0005739;GO:0005777;GO:0005886;GO:0009506;GO:0005773;GO:0004096;GO:0050897;GO:0020037;GO:0003729;GO:0006995;GO:0016036;GO:0009970;GO:0042744;GO:0046686;GO:0009409;GO:0009416;GO:0006979	apoplast|cell wall|chloroplast|chloroplast envelope|chloroplast stroma|cytosolic ribosome|membrane|mitochondrion|peroxisome|plasma membrane|plasmodesma|vacuole|catalase activity|cobalt ion binding|heme binding|mRNA binding|cellular response to nitrogen starvation|cellular response to phosphate starvation|cellular response to sulfate starvation|hydrogen peroxide catabolic process|response to cadmi…
comp18879_c0_seq1	Inf	Up	0.0351322	gi|15451006|gb|AAK96774.1|33 kDa polypeptide of oxygen-evolving complex [Arabidopsis thaliana]	sp|P23321|PSBO1_ARATH	Oxygen-evolving enhancer protein 1-1, chloroplastic					GO:0048046;GO:0009507;GO:0009570;GO:0009534;GO:0009543;GO:0009535;GO:0019898;GO:0016021;GO:0009654;GO:0055035;GO:0010287;GO:0009579;GO:0031977;GO:0005509;GO:0010242;GO:0008266;GO:0042742;GO:0010205;GO:0019684;GO:0010207;GO:0042549;GO:0035304	apoplast|chloroplast|chloroplast stroma|chloroplast thylakoid|chloroplast thylakoid lumen|chloroplast thylakoid membrane|extrinsic component of membrane|integral component of membrane|photosystem II oxygen evolving complex|plastid thylakoid membrane|plastoglobule|thylakoid|thylakoid lumen|calcium ion binding|oxygen evolving activity|poly(U) RNA binding|defense response to bacterium|photoinhibitio…
comp19264_c0_seq1	Inf	Up	0.0106027	gi|30678353|ref|NP_850491.1|carbonic anhydrase 1 [Arabidopsis thaliana]	sp|P27140|BCA1_ARATH	Beta carbonic anhydrase 1, chloroplastic {ECO:0000303|PubMed:17407539}	KOG1578	Predicted carbonic anhydrase involved in protection against oxidative damage			GO:0048046;GO:0009507;GO:0009941;GO:0009570;GO:0009535;GO:0016020;GO:0005886;GO:0010319;GO:0009579;GO:0004089;GO:0008270;GO:0015976;GO:0042742;GO:0009817;GO:2000122;GO:0015979;GO:0010119;GO:0010037;GO:0009409	apoplast|chloroplast|chloroplast envelope|chloroplast stroma|chloroplast thylakoid membrane|membrane|plasma membrane|stromule|thylakoid|carbonate dehydratase activity|zinc ion binding|carbon utilization|defense response to bacterium|defense response to fungus, incompatible interaction|negative regulation of stomatal complex development|photosynthesis|regulation of stomatal movement|response to ca…				gi|1028895890|gb|OAK98150.1|hypothetical protein IQ06DRAFT_295512 [Stagonospora sp. SRC1lsM3a]	1.9e-131	sp|Q9WV87|NOX1_RAT	9e-08	NADPH oxidase 1	KOG0039	1e-07	Ferric reductase, NADH/NADPH oxidase and related proteins							GO:0030054;GO:0071438;GO:0043020;GO:0046872;GO:0016175;GO:2000379;GO:0048661;GO:0000302;GO:0007165;GO:0042554	cell junction|invadopodium membrane|NADPH oxidase complex|metal ion binding|superoxide-generating NADPH oxidase activity|positive regulation of reactive oxygen species metabolic process|positive regulation of smooth muscle cell proliferation|response to reactive oxygen species|signal transduction|superoxide anion generation
comp20280_c0_seq1	Inf	Up	0.0447094	gi|396475588|ref|XP_003839821.1|similar to peroxisomal biogenesis factor 11 [Leptosphaeria maculans JN3]	sp|Q00317|PX11B_CANBO	Peroxisomal membrane protein PMP30B			ko04146	Peroxisome	GO:0005779;GO:0016559;GO:0007031;GO:0007165	integral component of peroxisomal membrane|peroxisome fission|peroxisome organization|signal transduction				gi|1028895890|gb|OAK98150.1|hypothetical protein IQ06DRAFT_295512 [Stagonospora sp. SRC1lsM3a]	1.9e-131	sp|Q9WV87|NOX1_RAT	9e-08	NADPH oxidase 1	KOG0039	1e-07	Ferric reductase, NADH/NADPH oxidase and related proteins							GO:0030054;GO:0071438;GO:0043020;GO:0046872;GO:0016175;GO:2000379;GO:0048661;GO:0000302;GO:0007165;GO:0042554	cell junction|invadopodium membrane|NADPH oxidase complex|metal ion binding|superoxide-generating NADPH oxidase activity|positive regulation of reactive oxygen species metabolic process|positive regulation of smooth muscle cell proliferation|response to reactive oxygen species|signal transduction|superoxide anion generation
comp22381_c0_seq1	Inf	Up	0.0189743	gi|125571137|gb|EAZ12652.1|hypothetical protein OsJ_02567 [Oryza sativa Japonica Group]	sp|Q9SLA2|VATO2_ARATH	V-type proton ATPase subunit c''2	KOG0233	Vacuolar H+-ATPase V0 sector, subunit c''	ko04142;ko04145;ko00190	Lysosome|Phagosome|Oxidative phosphorylation	GO:0005789;GO:0000139;GO:0016021;GO:0000220;GO:0005773;GO:0046961;GO:0015991;GO:0007035	endoplasmic reticulum membrane|Golgi membrane|integral component of membrane|vacuolar proton-transporting V-type ATPase, V0 domain|vacuole|proton-transporting ATPase activity, rotational mechanism|ATP hydrolysis coupled proton transport|vacuolar acidification
comp22429_c0_seq1	Inf	Up	0.0255617	gi|169596668|ref|XP_001791758.1|hypothetical protein SNOG_01101 [Parastagonospora nodorum SN15]	sp|Q86JP3|RAB5A_DICDI	Ras-related protein Rab-5A	KOG0092	GTPase Rab5/YPT51 and related small G protein superfamily GTPases	ko04144;ko04145;ko04014	Endocytosis|Phagosome|Ras signaling pathway	GO:0005769;GO:0030139;GO:0010008;GO:0005886;GO:0005525;GO:0015031;GO:0007264	early endosome|endocytic vesicle|endosome membrane|plasma membrane|GTP binding|protein transport|small GTPase mediated signal transduction
comp5488_c0_seq1	Inf	Up	0.0414305	gi|6692695|gb|AAF24829.1|AC007592_22F12K11.3 [Arabidopsis thaliana]	sp|Q42029|PSBP1_ARATH	Oxygen-evolving enhancer protein 2-1, chloroplastic					GO:0048046;GO:0009507;GO:0009941;GO:0009570;GO:0009534;GO:0009543;GO:0009535;GO:0019898;GO:0009654;GO:0009579;GO:0031977;GO:0005509;GO:0008266;GO:0042742;GO:0019684	apoplast|chloroplast|chloroplast envelope|chloroplast stroma|chloroplast thylakoid|chloroplast thylakoid lumen|chloroplast thylakoid membrane|extrinsic component of membrane|photosystem II oxygen evolving complex|thylakoid|thylakoid lumen|calcium ion binding|poly(U) RNA binding|defense response to bacterium|photosynthesis, light reaction
comp6334_c0_seq1	Inf	Up	0.00128771	gi|123999887|gb|ABM87452.1|hemoglobin, beta, partial [synthetic construct]	sp|P68873|HBB_PANTR	Hemoglobin subunit beta	KOG3378	Globins and related hemoproteins			GO:0072562;GO:0070062;GO:0031838;GO:0005833;GO:0020037;GO:0030492;GO:0005506;GO:0019825;GO:0005344;GO:0004601;GO:0042744;GO:0070527;GO:0010942;GO:0051291;GO:0070293;GO:0042542	blood microparticle|extracellular exosome|haptoglobin-hemoglobin complex|hemoglobin complex|heme binding|hemoglobin binding|iron ion binding|oxygen binding|oxygen transporter activity|peroxidase activity|hydrogen peroxide catabolic process|platelet aggregation|positive regulation of cell death|protein heterooligomerization|renal absorption|response to hydrogen peroxide
comp6358_c0_seq1	Inf	Up	0.0296182	gi|13926291|gb|AAK49614.1|AF372898_1AT5g66570/K1F13_25 [Arabidopsis thaliana]	sp|P23321|PSBO1_ARATH	Oxygen-evolving enhancer protein 1-1, chloroplastic					GO:0048046;GO:0009507;GO:0009570;GO:0009534;GO:0009543;GO:0009535;GO:0019898;GO:0016021;GO:0009654;GO:0055035;GO:0010287;GO:0009579;GO:0031977;GO:0005509;GO:0010242;GO:0008266;GO:0042742;GO:0010205;GO:0019684;GO:0010207;GO:0042549;GO:0035304	apoplast|chloroplast|chloroplast stroma|chloroplast thylakoid|chloroplast thylakoid lumen|chloroplast thylakoid membrane|extrinsic component of membrane|integral component of membrane|photosystem II oxygen evolving complex|plastid thylakoid membrane|plastoglobule|thylakoid|thylakoid lumen|calcium ion binding|oxygen evolving activity|poly(U) RNA binding|defense response to bacterium|photoinhibitio…
comp6671_c0_seq3	Inf	Up	0.0341295	gi|166834|gb|AAA20202.1|ribulose bisphosphate carboxylase/oxygenase activase [Arabidopsis thaliana]	sp|P10896|RCA_ARATH	Ribulose bisphosphate carboxylase/oxygenase activase, chloroplastic	KOG0651	26S proteasome regulatory complex, ATPase RPT4			GO:0048046;GO:0005618;GO:0009507;GO:0009941;GO:0009570;GO:0009535;GO:0016020;GO:0005634;GO:0010287;GO:0010319;GO:0009579;GO:0043531;GO:0005524;GO:0030234;GO:0046863;GO:0042742;GO:0010150;GO:0009409;GO:0009753;GO:0009416	apoplast|cell wall|chloroplast|chloroplast envelope|chloroplast stroma|chloroplast thylakoid membrane|membrane|nucleus|plastoglobule|stromule|thylakoid|ADP binding|ATP binding|enzyme regulator activity|ribulose-1,5-bisphosphate carboxylase/oxygenase activator activity|defense response to bacterium|leaf senescence|response to cold|response to jasmonic acid|response to light stimulus
comp12175_c0_seq1	Inf	Up	0.0100562	gi|4874296|gb|AAD31358.1|putative chlorophyll a/b binding protein [Arabidopsis thaliana]	sp|Q9SHR7|CB21_ARATH	Chlorophyll a-b binding protein 2.1, chloroplastic {ECO:0000303|PubMed:10366881}					GO:0009507;GO:0009941;GO:0009535;GO:0016021;GO:0016020;GO:0009522;GO:0009523;GO:0010287;GO:0009517;GO:0009579;GO:0016168;GO:0046872;GO:0031409;GO:0071215;GO:0009768;GO:0009769;GO:1903428;GO:0018298;GO:0090333;GO:0009637;GO:0009409;GO:0009269;GO:0010218;GO:0009644;GO:0009416;GO:0009645;GO:0010114;GO:0030104	chloroplast|chloroplast envelope|chloroplast thylakoid membrane|integral component of membrane|membrane|photosystem I|photosystem II|plastoglobule|PSII associated light-harvesting complex II|thylakoid|chlorophyll binding|metal ion binding|pigment binding|cellular response to abscisic acid stimulus|photosynthesis, light harvesting in photosystem I|photosynthesis, light harvesting in photosystem II…
comp12337_c0_seq1	Inf	Up	0.000869245	gi|15294200|gb|AAK95277.1|AF410291_1F1O19.10/F1O19.10 [Arabidopsis thaliana]	sp|P10795|RBS1A_ARATH	Ribulose bisphosphate carboxylase small chain 1A, chloroplastic					GO:0048046;GO:0009507;GO:0009941;GO:0031969;GO:0009570;GO:0009535;GO:0022626;GO:0016020;GO:0009579;GO:0031977;GO:0005507;GO:0004497;GO:0016984;GO:0080158;GO:0009853;GO:0015979;GO:0019253;GO:0009637;GO:0009409;GO:0010218;GO:0010114	apoplast|chloroplast|chloroplast envelope|chloroplast membrane|chloroplast stroma|chloroplast thylakoid membrane|cytosolic ribosome|membrane|thylakoid|thylakoid lumen|copper ion binding|monooxygenase activity|ribulose-bisphosphate carboxylase activity|chloroplast ribulose bisphosphate carboxylase complex biogenesis|photorespiration|photosynthesis|reductive pentose-phosphate cycle|response to blue…
comp12424_c0_seq4	Inf	Up	0.00179787	gi|16226883|gb|AAL16289.1|AF428359_1At1g29930/F1N18_23 [Arabidopsis thaliana]	sp|P04778|CB1C_ARATH	Chlorophyll a-b binding protein 1, chloroplastic					GO:0009507;GO:0009941;GO:0009534;GO:0009535;GO:0016021;GO:0009522;GO:0009523;GO:0010287;GO:0009579;GO:0016168;GO:0046872;GO:0031409;GO:0009768;GO:0018298;GO:0009416	chloroplast|chloroplast envelope|chloroplast thylakoid|chloroplast thylakoid membrane|integral component of membrane|photosystem I|photosystem II|plastoglobule|thylakoid|chlorophyll binding|metal ion binding|pigment binding|photosynthesis, light harvesting in photosystem I|protein-chromophore linkage|response to light stimulus
comp17446_c0_seq1	Inf	Up	0.0319102	gi|17473665|gb|AAL38289.1|Lhcb6 protein [Arabidopsis thaliana]	sp|P27524|CB4A_SOLLC	Chlorophyll a-b binding protein CP24 10A, chloroplastic					GO:0009941;GO:0009535;GO:0016021;GO:0009523;GO:0010287;GO:0016168;GO:0031409;GO:0009768;GO:0018298;GO:0009416	chloroplast envelope|chloroplast thylakoid membrane|integral component of membrane|photosystem II|plastoglobule|chlorophyll binding|pigment binding|photosynthesis, light harvesting in photosystem I|protein-chromophore linkage|response to light stimulus
comp19105_c0_seq1	Inf	Up	0.0327047	gi|6403491|gb|AAF07831.1|AC010871_7putative chlorophyll a/b-binding protein [Arabidopsis thaliana]	sp|Q9XF88|CB4B_ARATH	Chlorophyll a-b binding protein CP29.2, chloroplastic					GO:0009507;GO:0009941;GO:0009534;GO:0009535;GO:0016021;GO:0016020;GO:0009522;GO:0009523;GO:0010287;GO:0009579;GO:0016168;GO:0046872;GO:0031409;GO:0009768;GO:0018298;GO:0009637;GO:0009735;GO:0010218;GO:0010114	chloroplast|chloroplast envelope|chloroplast thylakoid|chloroplast thylakoid membrane|integral component of membrane|membrane|photosystem I|photosystem II|plastoglobule|thylakoid|chlorophyll binding|metal ion binding|pigment binding|photosynthesis, light harvesting in photosystem I|protein-chromophore linkage|response to blue light|response to cytokinin|response to far red light|response to red l…
comp19264_c0_seq1	Inf	Up	0.0106027	gi|30678353|ref|NP_850491.1|carbonic anhydrase 1 [Arabidopsis thaliana]	sp|P27140|BCA1_ARATH	Beta carbonic anhydrase 1, chloroplastic {ECO:0000303|PubMed:17407539}	KOG1578	Predicted carbonic anhydrase involved in protection against oxidative damage			GO:0048046;GO:0009507;GO:0009941;GO:0009570;GO:0009535;GO:0016020;GO:0005886;GO:0010319;GO:0009579;GO:0004089;GO:0008270;GO:0015976;GO:0042742;GO:0009817;GO:2000122;GO:0015979;GO:0010119;GO:0010037;GO:0009409	apoplast|chloroplast|chloroplast envelope|chloroplast stroma|chloroplast thylakoid membrane|membrane|plasma membrane|stromule|thylakoid|carbonate dehydratase activity|zinc ion binding|carbon utilization|defense response to bacterium|defense response to fungus, incompatible interaction|negative regulation of stomatal complex development|photosynthesis|regulation of stomatal movement|response to ca…
comp4570_c0_seq1	Inf	Up	0.0103986	gi|1028893592|gb|OAK95860.1|hypothetical protein IQ06DRAFT_309451 [Stagonospora sp. SRC1lsM3a]	sp|Q4WJ81|CRZA_ASPFU	C2H2 finger domain transcription factor crzA {ECO:0000305}					GO:0005737;GO:0005634;GO:0046872;GO:0003676;GO:0071277;GO:0048315;GO:0009405;GO:0045944;GO:0009847;GO:0006351;GO:0009826	cytoplasm|nucleus|metal ion binding|nucleic acid binding|cellular response to calcium ion|conidium formation|pathogenesis|positive regulation of transcription from RNA polymerase II promoter|spore germination|transcription, DNA-templated|unidimensional cell growth
comp5031_c0_seq1	Inf	Up	0.0287414	gi|6522530|emb|CAB61973.1|CHLOROPHYLL A-B BINDING PROTEIN 4 PRECURSOR homolog [Arabidopsis thaliana]	sp|P27521|CA4_ARATH	Chlorophyll a-b binding protein 4, chloroplastic {ECO:0000303|PubMed:10366881}					GO:0009507;GO:0009941;GO:0009534;GO:0009535;GO:0016021;GO:0016020;GO:0009522;GO:0010287;GO:0009579;GO:0016168;GO:0046872;GO:0031409;GO:0009768;GO:0018298;GO:0009409;GO:0009644;GO:0080167;GO:0009645	chloroplast|chloroplast envelope|chloroplast thylakoid|chloroplast thylakoid membrane|integral component of membrane|membrane|photosystem I|plastoglobule|thylakoid|chlorophyll binding|metal ion binding|pigment binding|photosynthesis, light harvesting in photosystem I|protein-chromophore linkage|response to cold|response to high light intensity|response to karrikin|response to low light intensity …
comp5480_c0_seq1	Inf	Up	0.0380843	gi|11908106|gb|AAG41482.1|AF326900_1putative chlorophyll a/b-binding protein [Arabidopsis thaliana]	sp|Q9XF89|CB5_ARATH	Chlorophyll a-b binding protein CP26, chloroplastic					GO:0009507;GO:0009941;GO:0009534;GO:0009535;GO:0016021;GO:0016020;GO:0009522;GO:0009783;GO:0010287;GO:0009517;GO:0009579;GO:0042651;GO:0016168;GO:0046872;GO:0031409;GO:0010196;GO:0015979;GO:0009768;GO:0010207;GO:0018298;GO:0009637;GO:0010218;GO:0010114	chloroplast|chloroplast envelope|chloroplast thylakoid|chloroplast thylakoid membrane|integral component of membrane|membrane|photosystem I|photosystem II antenna complex|plastoglobule|PSII associated light-harvesting complex II|thylakoid|thylakoid membrane|chlorophyll binding|metal ion binding|pigment binding|nonphotochemical quenching|photosynthesis|photosynthesis, light harvesting in photosyst…
comp14736_c0_seq1	10.2204	Up	0.041334	gi|1028895890|gb|OAK98150.1|hypothetical protein IQ06DRAFT_295512 [Stagonospora sp. SRC1lsM3a]	sp|Q9WV87|NOX1_RAT	NADPH oxidase 1	KOG0039	Ferric reductase, NADH/NADPH oxidase and related proteins			GO:0030054;GO:0071438;GO:0043020;GO:0046872;GO:0016175;GO:2000379;GO:0048661;GO:0000302;GO:0007165;GO:0042554	cell junction|invadopodium membrane|NADPH oxidase complex|metal ion binding|superoxide-generating NADPH oxidase activity|positive regulation of reactive oxygen species metabolic process|positive regulation of smooth muscle cell proliferation|response to reactive oxygen species|signal transduction|superoxide anion generation
comp9137_c0_seq1	5.89502	Up	0.0443325	gi|311325425|gb|EFQ91469.1|hypothetical protein PTT_11723 [Pyrenophora teres f. teres 0-1]	sp|P40292|HSP90_ASPFU	Heat shock protein 90	KOG0019	Molecular chaperone (HSP90 family)	ko04217;ko04151;ko04141	Necroptosis|PI3K-Akt signaling pathway|Protein processing in endoplasmic reticulum	GO:0030428;GO:0005829;GO:0009277;GO:0005524;GO:0006457;GO:0006950	cell septum|cytosol|fungal-type cell wall|ATP binding|protein folding|response to stress
comp11049_c0_seq1	5.27476	Up	1.81e-05	gi|169600391|ref|XP_001793618.1|hypothetical protein SNOG_03029 [Parastagonospora nodorum SN15]	sp|P04842|ALOX1_KOMPG	Alcohol oxidase 1	KOG1238	Glucose dehydrogenase/choline dehydrogenase/mandelonitrile lyase (GMC oxidoreductase family)	ko00680;ko01200	Methane metabolism|Carbon metabolism	GO:0005782;GO:0047639;GO:0050660;GO:0046188;GO:0015945	peroxisomal matrix|alcohol oxidase activity|flavin adenine dinucleotide binding|methane catabolic process|methanol metabolic process
comp2650_c0_seq1	4.21131	Up	0.00628123	gi|169613454|ref|XP_001800144.1|hypothetical protein SNOG_09858 [Parastagonospora nodorum SN15]	sp|Q9CWR2|SMYD3_MOUSE	Histone-lysine N-methyltransferase SMYD3	KOG2084	Predicted histone tail methylase containing SET domain			GO:0005737;GO:0005634;GO:0018024;GO:0046872;GO:0000993;GO:0000979;GO:0001162;GO:0071549;GO:0045184;GO:0014904;GO:0006469;GO:0006334;GO:0033138;GO:0045944	cytoplasm|nucleus|histone-lysine N-methyltransferase activity|metal ion binding|RNA polymerase II core binding|RNA polymerase II core promoter sequence-specific DNA binding|RNA polymerase II intronic transcription regulatory region sequence-specific DNA binding|cellular response to dexamethasone stimulus|establishment of protein localization|myotube cell development|negative regulation of protein…
comp7880_c0_seq1	2.86765	Up	0.00362594	gi|594719043|gb|EXV01934.1|short chain dehydrogenase family protein [Metarhizium robertsii]	sp|Q9VLU5|WWOX_DROME	WW domain-containing oxidoreductase	KOG1208	Dehydrogenases with different specificities (related to short-chain alcohol dehydrogenases)			GO:0005737;GO:0016491;GO:0006915;GO:0050829;GO:2000377;GO:0010212;GO:0016055	cytoplasm|oxidoreductase activity|apoptotic process|defense response to Gram-negative bacterium|regulation of reactive oxygen species metabolic process|response to ionizing radiation|Wnt signaling pathway
comp9275_c0_seq2	2.32437	Up	0.0435829	gi|1020703939|gb|KZM24255.1|acid-amino acid ligase [Ascochyta rabiei]	sp|P52493|UBC2_NEUCR	Ubiquitin-conjugating enzyme E2 2	KOG0419	Ubiquitin-protein ligase	ko04120	Ubiquitin mediated proteolysis	GO:0000781;GO:0005737;GO:0005829;GO:0033503;GO:1990304;GO:0000790;GO:0000502;GO:0097505;GO:0005524;GO:0003697;GO:0043142;GO:0061631;GO:0061630;GO:0031625;GO:0071455;GO:0031497;GO:0006348;GO:0071629;GO:0006281;GO:0006353;GO:0000724;GO:0030433;GO:0042275;GO:0070987;GO:0042276;GO:0071894;GO:0010390;GO:0016574;GO:0042138;GO:0031571;GO:0061186;GO:0031939;GO:1901487;GO:0010620;GO:1990920;GO:0043161;GO:…	chromosome, telomeric region|cytoplasm|cytosol|HULC complex|MUB1-RAD6-UBR2 ubiquitin ligase complex|nuclear chromatin|proteasome complex|Rad6-Rad18 complex|ATP binding|single-stranded DNA binding|single-stranded DNA-dependent ATPase activity|ubiquitin conjugating enzyme activity|ubiquitin protein ligase activity|ubiquitin protein ligase binding|cellular response to hyperoxia|chromatin assembly|ch…
comp15477_c0_seq1	2.17984	Up	0.00436561	gi|1029187040|gb|OAL51604.1|NAD(P)-binding protein [Pyrenochaeta sp. DS3sAY3a]	sp|O80713|SDR3A_ARATH	Short-chain dehydrogenase reductase 3a	KOG0725	Reductases with broad range of substrate specificities			GO:0016491;GO:0042742;GO:0009626	oxidoreductase activity|defense response to bacterium|plant-type hypersensitive response
comp16966_c0_seq1	2.11825	Up	0.0261479	gi|1028892254|gb|OAK94526.1|Asparaginase/glutaminase [Stagonospora sp. SRC1lsM3a]	sp|P0CX79|ASP24_YEAST	L-asparaginase 2-4	KOG0503	Asparaginase	ko00250;ko00460	Alanine, aspartate and glutamate metabolism|Cyanoamino acid metabolism	GO:0030287;GO:0005737;GO:0005576;GO:0004067;GO:0006530;GO:0006995	cell wall-bounded periplasmic space|cytoplasm|extracellular region|asparaginase activity|asparagine catabolic process|cellular response to nitrogen starvation
comp13483_c0_seq1	1.99615	Up	0.00166252	gi|636588513|ref|XP_008025595.1|hypothetical protein SETTUDRAFT_153833 [Setosphaeria turcica Et28A]	sp|P53912|YNN4_YEAST	Uncharacterized protein YNL134C	KOG1198	Zinc-binding oxidoreductase			GO:0004029;GO:0008270;GO:1901426	aldehyde dehydrogenase (NAD) activity|zinc ion binding|response to furfural
comp12978_c0_seq1	1.82476	Up	0.0409091	gi|1028891306|gb|OAK93585.1|FMN-linked oxidoreductase [Stagonospora sp. SRC1lsM3a]	sp|Q8GYB8|OPR2_ARATH	12-oxophytodienoate reductase 2, N-terminally processed	KOG0134	NADH:flavin oxidoreductase/12-oxophytodienoate reductase			GO:0005737;GO:0005622;GO:0016629;GO:0010181;GO:0003959;GO:0055114;GO:0031408;GO:0009611	cytoplasm|intracellular|12-oxophytodienoate reductase activity|FMN binding|NADPH dehydrogenase activity|oxidation-reduction process|oxylipin biosynthetic process|response to wounding
comp12789_c0_seq1	1.80658	Up	0.00387092	gi|111071182|gb|EAT92302.1|hypothetical protein SNOG_00807 [Parastagonospora nodorum SN15]	sp|Q9UW81|NOP1_NEUCR	Opsin-1					GO:0016021;GO:0005503;GO:0005216;GO:0009881;GO:0007602;GO:0018298;GO:0009416	integral component of membrane|all-trans retinal binding|ion channel activity|photoreceptor activity|phototransduction|protein-chromophore linkage|response to light stimulus
comp10463_c0_seq16	1.72094	Up	0.0448841	gi|160707400|gb|EAT90882.2|hypothetical protein SNOG_01233 [Parastagonospora nodorum SN15]	sp|P80235|CACM_YEAST	Putative mitochondrial carnitine O-acetyltransferase	KOG3719	Carnitine O-acyltransferase CPT2/YAT1	ko04146	Peroxisome	GO:0005743;GO:0005739;GO:0004092;GO:0006066;GO:0009437;GO:0006631;GO:0006810	mitochondrial inner membrane|mitochondrion|carnitine O-acetyltransferase activity|alcohol metabolic process|carnitine metabolic process|fatty acid metabolic process|transport
comp2357_c0_seq1	1.69215	Up	0.0269704	gi|1029182231|gb|OAL46806.1|glutathione S-transferase [Pyrenochaeta sp. DS3sAY3a]	sp|Q9P6M1|GST3_SCHPO	Glutathione S-transferase 3	KOG0867	Glutathione S-transferase	ko00480;ko00980;ko00982	Glutathione metabolism|Metabolism of xenobiotics by cytochrome P450|Drug metabolism - cytochrome P450	GO:0005737;GO:0005783;GO:0004602;GO:0004364;GO:1990748;GO:0006749	cytoplasm|endoplasmic reticulum|glutathione peroxidase activity|glutathione transferase activity|cellular detoxification|glutathione metabolic process
comp3281_c0_seq2	1.67932	Up	0.0166547	gi|169621724|ref|XP_001804272.1|hypothetical protein SNOG_14072 [Parastagonospora nodorum SN15]	sp|P38230|QOR_YEAST	Probable quinone oxidoreductase	KOG1197	Predicted quinone oxidoreductase			GO:0005829;GO:0032440;GO:0017091;GO:0003960;GO:0008270;GO:0034599;GO:0009644	cytosol|2-alkenal reductase [NAD(P)] activity|AU-rich element binding|NADPH:quinone reductase activity|zinc ion binding|cellular response to oxidative stress|response to high light intensity
comp11538_c1_seq16	1.67406	Up	0.0130986	gi|330947968|ref|XP_003307019.1|hypothetical protein PTT_20340 [Pyrenophora teres f. teres 0-1]	sp|P08645|RAS3_DROME	Ras-like protein 3	KOG0395	Ras-related GTPase	ko04510;ko04010;ko04014;ko04015;ko04024	Focal adhesion|MAPK signaling pathway|Ras signaling pathway|Rap1 signaling pathway|cAMP signaling pathway	GO:0031252;GO:0005811;GO:0005886;GO:0005525;GO:0003924;GO:0034333;GO:0007155;GO:0007391;GO:0042067;GO:0030718;GO:0035099;GO:0030713;GO:0022409;GO:0032486;GO:0008360;GO:0016476;GO:0006930;GO:0007601	cell leading edge|lipid particle|plasma membrane|GTP binding|GTPase activity|adherens junction assembly|cell adhesion|dorsal closure|establishment of ommatidial planar polarity|germ-line stem cell population maintenance|hemocyte migration|ovarian follicle cell stalk formation|positive regulation of cell-cell adhesion|Rap protein signal transduction|regulation of cell shape|regulation of embryonic…
comp15532_c0_seq1	1.66791	Up	0.0226648	gi|389627598|ref|XP_003711452.1|NAD(P) transhydrogenase [Magnaporthe oryzae 70-15]	sp|Q13423|NNTM_HUMAN	NAD(P) transhydrogenase, mitochondrial			ko00760	Nicotinate and nicotinamide metabolism	GO:0016021;GO:0016020;GO:0005743;GO:0005746;GO:0005739;GO:0051287;GO:0008750;GO:0003957;GO:0008746;GO:0050661;GO:0045454;GO:0006740;GO:0055114;GO:0015992;GO:0072593;GO:0006099	integral component of membrane|membrane|mitochondrial inner membrane|mitochondrial respiratory chain|mitochondrion|NAD binding|NAD(P)+ transhydrogenase (AB-specific) activity|NAD(P)+ transhydrogenase (B-specific) activity|NAD(P)+ transhydrogenase activity|NADP binding|cell redox homeostasis|NADPH regeneration|oxidation-reduction process|proton transport|reactive oxygen species metabolic process|t…
comp8104_c0_seq1	1.5397	Up	0.0451931	gi|160706062|gb|EAT89103.2|hypothetical protein SNOG_03898 [Parastagonospora nodorum SN15]	sp|G5E8K5|ANK3_MOUSE	Ankyrin-3	KOG4177	Ankyrin			GO:0030424;GO:0043194;GO:0016323;GO:0009986;GO:0005737;GO:0030425;GO:0014704;GO:0016328;GO:0005764;GO:0016020;GO:0031594;GO:0033268;GO:0033270;GO:0005886;GO:0045211;GO:0042383;GO:0016529;GO:0014731;GO:0045202;GO:0030315;GO:0030018;GO:0045296;GO:0008093;GO:0008092;GO:0044325;GO:0030674;GO:0030507;GO:0005200;GO:0007411;GO:0007409;GO:0071286;GO:0045184;GO:0043001;GO:0010960;GO:0072660;GO:0071709;GO:…	axon|axon initial segment|basolateral plasma membrane|cell surface|cytoplasm|dendrite|intercalated disc|lateral plasma membrane|lysosome|membrane|neuromuscular junction|node of Ranvier|paranode region of axon|plasma membrane|postsynaptic membrane|sarcolemma|sarcoplasmic reticulum|spectrin-associated cytoskeleton|synapse|T-tubule|Z disc|cadherin binding|cytoskeletal adaptor activity|cytoskeletal p…
comp1773_c0_seq1	0.618039	Down	0.0332307	gi|758995990|ref|XP_001728527.2|ATPase type 13A2 [Neurospora crassa OR74A]	sp|O74431|ATC9_SCHPO	Probable cation-transporting ATPase C1672.11c	KOG0208	Cation transport ATPase			GO:0005783;GO:0005887;GO:0043231;GO:0005524;GO:0042626;GO:0019829;GO:0046872;GO:0006874;GO:0055085	endoplasmic reticulum|integral component of plasma membrane|intracellular membrane-bounded organelle|ATP binding|ATPase activity, coupled to transmembrane movement of substances|cation-transporting ATPase activity|metal ion binding|cellular calcium ion homeostasis|transmembrane transport
comp1890_c0_seq1	0.615853	Down	0.048836	gi|115401044|ref|XP_001216110.1|hypothetical protein ATEG_07489 [Aspergillus terreus NIH2624]	sp|P36619|PMD1_SCHPO	Leptomycin B resistance protein pmd1	KOG0055	Multidrug/pheromone exporter, ABC superfamily			GO:0016021;GO:0005886;GO:0005773;GO:0005524;GO:0042626;GO:0006855;GO:0046677	integral component of membrane|plasma membrane|vacuole|ATP binding|ATPase activity, coupled to transmembrane movement of substances|drug transmembrane transport|response to antibiotic
comp9064_c0_seq4	0.614401	Down	0.0214473	gi|1028902306|gb|OAL04556.1|hypothetical protein IQ06DRAFT_313741 [Stagonospora sp. SRC1lsM3a]	sp|Q12163|NBP2_YEAST	NAP1-binding protein 2					GO:0005737;GO:0030674;GO:0006972;GO:0000200;GO:0000173;GO:0006469;GO:0009408	cytoplasm|protein binding, bridging|hyperosmotic response|inactivation of MAPK activity involved in cell wall organization or biogenesis|inactivation of MAPK activity involved in osmosensory signaling pathway|negative regulation of protein kinase activity|response to heat
comp15661_c0_seq1	0.580001	Down	0.0186805	gi|169602253|ref|XP_001794548.1|hypothetical protein SNOG_04124 [Parastagonospora nodorum SN15]	sp|P22216|RAD53_YEAST	Serine/threonine-protein kinase RAD53	KOG0615	Serine/threonine protein kinase Chk2 and related proteins			GO:0005829;GO:0005634;GO:0005524;GO:0003688;GO:0004674;GO:0004712;GO:0004713;GO:0007049;GO:0009202;GO:0000077;GO:0006281;GO:0006270;GO:0035556;GO:0042326;GO:0006139;GO:0018105;GO:0018107;GO:0008104	cytosol|nucleus|ATP binding|DNA replication origin binding|protein serine/threonine kinase activity|protein serine/threonine/tyrosine kinase activity|protein tyrosine kinase activity|cell cycle|deoxyribonucleoside triphosphate biosynthetic process|DNA damage checkpoint|DNA repair|DNA replication initiation|intracellular signal transduction|negative regulation of phosphorylation|nucleobase-contain…
comp9579_c0_seq5	0.565816	Down	0.0347054	gi|160706221|gb|EAT88090.2|hypothetical protein SNOG_04330 [Parastagonospora nodorum SN15]	sp|Q9HDW7|ATC2_SCHPO	Calcium-transporting ATPase 2	KOG0204	Calcium transporting ATPase			GO:0071627;GO:0005887;GO:0005524;GO:0005509;GO:0005388;GO:0070588;GO:0006874	integral component of fungal-type vacuolar membrane|integral component of plasma membrane|ATP binding|calcium ion binding|calcium-transporting ATPase activity|calcium ion transmembrane transport|cellular calcium ion homeostasis
comp15872_c0_seq1	0.551062	Down	0.0122797	gi|1029178977|gb|OAL43565.1|RTA1-domain-containing protein [Pyrenochaeta sp. DS3sAY3a]	sp|C8ZI10|RSB1_YEAS8	Sphingoid long-chain base transporter RSB1					GO:0016021;GO:0005886;GO:0006869;GO:0006950	integral component of membrane|plasma membrane|lipid transport|response to stress

## Sheet: Table S4
Table S4. DEGs involved in hypocrellin transmembrane transport of Shiraia sp. S9 induced by Pseudomonas fulva SB1.
"Inf" reperesents the unigene only expresses in SB1 treatment group.
ID	Fold change	Up/Down	Pval	NR id and annotation	Swissprot id	Swissprot annotation	KOG id	KOG defination	KEGG id	KEGG term	GO id	GO term
Major facilitator superfamily
comp20442_c0_seq1	Inf	Up	0.0140937	gi|1028902132|gb|OAL04382.1|MFS general substrate transporter [Stagonospora sp. SRC1lsM3a]
comp21046_c0_seq1	Inf	Up	0.0440062	gi|1028899860|gb|OAL02113.1|MFS general substrate transporter [Stagonospora sp. SRC1lsM3a]	sp|P53283|TPO2_YEAST	Polyamine transporter 2	KOG0255	Synaptic vesicle transporter SVOP and related transporters (major facilitator superfamily)			GO:0000329;GO:0016021;GO:0005886;GO:0015297;GO:0000297;GO:0000296	fungal-type vacuole membrane|integral component of membrane|plasma membrane|antiporter activity|spermine transmembrane transporter activity|spermine transport
comp11851_c0_seq1	4.08375	Up	0.0150811	gi|1029178723|gb|OAL43313.1|MFS general substrate transporter [Pyrenochaeta sp. DS3sAY3a]	sp|Q5ATG7|APDF_EMENI	Aspyridones efflux protein apdF {ECO:0000303|PubMed:17369821}	KOG2504	Monocarboxylate transporter			GO:0071627;GO:0005886;GO:0005215;GO:0034220	integral component of fungal-type vacuolar membrane|plasma membrane|transporter activity|ion transmembrane transport
comp11507_c0_seq11	2.41041	Up	0.0486787	gi|170936891|emb|CAP61550.1|unnamed protein product [Podospora anserina S mat+]	sp|Q8J0F3|MLCE_PENCI	Efflux pump mlcE {ECO:0000303|PubMed:12172803}	KOG0254	Predicted transporter (major facilitator superfamily)			GO:0016021;GO:0055085	integral component of membrane|transmembrane transport
comp14658_c0_seq1	2.07011	Up	0.000869012	gi|1029182938|gb|OAL47511.1|high-affinity nicotinic acid transporter [Pyrenochaeta sp. DS3sAY3a]	sp|Q9P6J0|YHDC_SCHPO	Uncharacterized transporter C1683.12	KOG2533	Permease of the major facilitator superfamily			GO:0005783;GO:0016021;GO:0005886;GO:0046943;GO:0022857;GO:0006820;GO:1905039;GO:0055085	endoplasmic reticulum|integral component of membrane|plasma membrane|carboxylic acid transmembrane transporter activity|transmembrane transporter activity|anion transport|carboxylic acid transmembrane transport|transmembrane transport
comp9207_c0_seq3	2.06687	Up	0.00843255	gi|1028896767|gb|OAK99024.1|MFS general substrate transporter [Stagonospora sp. SRC1lsM3a]	sp|P38124|FLR1_YEAST	Fluconazole resistance protein 1	KOG0255	Synaptic vesicle transporter SVOP and related transporters (major facilitator superfamily)			GO:0016021;GO:0005886;GO:0015238;GO:0015244;GO:0006855	integral component of membrane|plasma membrane|drug transmembrane transporter activity|fluconazole transporter activity|drug transmembrane transport
comp12458_c0_seq1	2.04814	Up	0.0011671	gi|171681668|ref|XP_001905777.1|hypothetical protein [Podospora anserina S mat+]	sp|A1CFL0|PATC_ASPCL	Efflux pump patC {ECO:0000303|PubMed:19383676}	KOG0254	Predicted transporter (major facilitator superfamily)			GO:0016021;GO:0055085	integral component of membrane|transmembrane transport
comp14041_c0_seq1	2.03704	Up	0.000982863	gi|1029178898|gb|OAL43487.1|MFS general substrate transporter [Pyrenochaeta sp. DS3sAY3a]	sp|Q9P6J0|YHDC_SCHPO	Uncharacterized transporter C1683.12	KOG2533	Permease of the major facilitator superfamily			GO:0005783;GO:0016021;GO:0005886;GO:0046943;GO:0022857;GO:0006820;GO:1905039;GO:0055085	endoplasmic reticulum|integral component of membrane|plasma membrane|carboxylic acid transmembrane transporter activity|transmembrane transporter activity|anion transport|carboxylic acid transmembrane transport|transmembrane transport
comp15217_c0_seq1	1.80456	Up	0.0334797	gi|1029191392|gb|OAL55951.1|MFS general substrate transporter [Pyrenochaeta sp. DS3sAY3a]	sp|P47159|YJ94_YEAST	Uncharacterized membrane protein YJR124C					GO:0016021;GO:0005524;GO:0055085	integral component of membrane|ATP binding|transmembrane transport
comp3111_c0_seq1	1.59955	Up	0.024198	gi|1028898102|gb|OAL00357.1|general substrate transporter [Stagonospora sp. SRC1lsM3a]	sp|P39932|STL1_YEAST	Sugar transporter STL1	KOG0254	Predicted transporter (major facilitator superfamily)			GO:0005887;GO:0005886;GO:0005355;GO:0015295;GO:0005351;GO:0046323;GO:0015793;GO:0035428;GO:0055085	integral component of plasma membrane|plasma membrane|glucose transmembrane transporter activity|solute:proton symporter activity|sugar:proton symporter activity|glucose import|glycerol transport|hexose transmembrane transport|transmembrane transport
comp10314_c0_seq11	1.58272	Up	0.0316804	gi|1028904447|gb|OAL06695.1|MFS general substrate transporter [Stagonospora sp. SRC1lsM3a]	sp|B6HJU0|ROQT_PENRW	Efflux pump roqT {ECO:0000305}	KOG0254	Predicted transporter (major facilitator superfamily)			GO:0016021;GO:0005215;GO:0055085	integral component of membrane|transporter activity|transmembrane transport
comp7934_c0_seq1	-6.50724	Down	0.0163079	gi|682376827|gb|KFY61062.1|hypothetical protein V497_03188 [Pseudogymnoascus sp. VKM F-4516 (FW-969)]	sp|Q5BEJ9|AFOB_EMENI	Efflux pump afoB {ECO:0000303|PubMed:19199437}	KOG0254	Predicted transporter (major facilitator superfamily)			GO:0016021;GO:0055085	integral component of membrane|transmembrane transport
comp11830_c0_seq6	-2.94329	Down	0.042202	gi|1029191229|gb|OAL55788.1|hypothetical protein IQ07DRAFT_498789 [Pyrenochaeta sp. DS3sAY3a]	sp|O42922|YBIH_SCHPO	Uncharacterized MFS-type transporter C16A3.17c	KOG0254	Predicted transporter (major facilitator superfamily)			GO:0016021;GO:0022857	integral component of membrane|transmembrane transporter activity
ATP-binding cassette transporter
comp16550_c0_seq1	-1.94256	Down	0.0482465	gi|40950096|gb|AAN28699.3|ABC transporter [Trichophyton rubrum]	sp|I1RL06|ZRA1_GIBZE	ZEB2-regulated ABC transporter 1 {ECO:0000303|PubMed:21833740}	KOG0065	Pleiotropic drug resistance proteins (PDR1-15), ABC superfamily			GO:0016021;GO:0005886;GO:0005774;GO:0005524;GO:0042626	integral component of membrane|plasma membrane|vacuolar membrane|ATP binding|ATPase activity, coupled to transmembrane movement of substances
comp16732_c0_seq1	-1.78461	Down	0.0287425	gi|13183712|gb|AAK15314.1|AF329852_1ABC transporter Atr4 [Zymoseptoria tritici]	sp|I1RL06|ZRA1_GIBZE	ZEB2-regulated ABC transporter 1 {ECO:0000303|PubMed:21833740}	KOG0065	Pleiotropic drug resistance proteins (PDR1-15), ABC superfamily			GO:0016021;GO:0005886;GO:0005774;GO:0005524;GO:0042626	integral component of membrane|plasma membrane|vacuolar membrane|ATP binding|ATPase activity, coupled to transmembrane movement of substances
comp6096_c0_seq1	-1.6689	Down	0.0162631	gi|589098727|ref|XP_006961386.1|predicted protein [Trichoderma reesei QM6a]	sp|P21449|MDR2_CRIGR	Multidrug resistance protein 2	KOG0055	Multidrug/pheromone exporter, ABC superfamily	ko02010	ABC transporters	GO:0016021;GO:0005524;GO:0008559	integral component of membrane|ATP binding|xenobiotic-transporting ATPase activity
comp1890_c0_seq1	-1.62376	Down	0.048836	gi|115401044|ref|XP_001216110.1|hypothetical protein ATEG_07489 [Aspergillus terreus NIH2624]	sp|P36619|PMD1_SCHPO	Leptomycin B resistance protein pmd1	KOG0055	Multidrug/pheromone exporter, ABC superfamily			GO:0016021;GO:0005886;GO:0005773;GO:0005524;GO:0042626;GO:0006855;GO:0046677	integral component of membrane|plasma membrane|vacuole|ATP binding|ATPase activity, coupled to transmembrane movement of substances|drug transmembrane transport|response to antibiotic
Metabolite transport protein
comp14226_c0_seq1	1.91577	Up	0.00233171	gi|628070885|ref|XP_007700096.1|hypothetical protein COCSADRAFT_142537 [Bipolaris sorokiniana ND90Pr]	sp|O94342|YHM9_SCHPO	Probable metabolite transport protein C1271.09	KOG0252	Inorganic phosphate transporter			GO:0005887;GO:0005886;GO:0001406;GO:0022891;GO:0001407	integral component of plasma membrane|plasma membrane|glycerophosphodiester transmembrane transporter activity|substrate-specific transmembrane transporter activity|glycerophosphodiester transport
comp16138_c0_seq1	1.62261	Up	0.0427129	gi|312220294|emb|CBY00235.1|similar to DUF6 domain protein [Leptosphaeria maculans JN3]	sp|Q08980|YP264_YEAST	Probable transport protein YPL264C	KOG4510	Permease of the drug/metabolite transporter (DMT) superfamily			GO:0016021	integral component of membrane
Fatty acid metabolic process
comp14217_c0_seq1	3.83767	Up	0.00511756	gi|13899024|gb|AAK48943.1|AF360398_16-methylsalicylic acid synthase [Byssochlamys nivea]	sp|P22367|MSAS_PENPA	6-methylsalicylic acid synthase	KOG1202	Animal-type fatty acid synthase and related proteins	ko01059	Biosynthesis of enediyne antibiotics	GO:0050641;GO:0031177;GO:0017000	6-methylsalicylic acid synthase activity|phosphopantetheine binding|antibiotic biosynthetic process
comp3458_c0_seq1	2.07787	Up	0.0493984	gi|1028900259|gb|OAL02511.1|NAD(P)-binding protein [Stagonospora sp. SRC1lsM3a]	sp|Q9X248|FABG_THEMA	3-oxoacyl-[acyl-carrier-protein] reductase FabG	KOG0725	Reductases with broad range of substrate specificities			GO:0102132;GO:0004316;GO:0051287;GO:0050661;GO:0030497	3-oxo-pimeloyl-[acp] methyl ester reductase activity|3-oxoacyl-[acyl-carrier-protein] reductase (NADPH) activity|NAD binding|NADP binding|fatty acid elongation
comp10463_c0_seq16	1.72094	Up	0.0448841	gi|160707400|gb|EAT90882.2|hypothetical protein SNOG_01233 [Parastagonospora nodorum SN15]	sp|P80235|CACM_YEAST	Putative mitochondrial carnitine O-acetyltransferase	KOG3719	Carnitine O-acyltransferase CPT2/YAT1	ko04146	Peroxisome	GO:0005743;GO:0005739;GO:0004092;GO:0006066;GO:0009437;GO:0006631;GO:0006810	mitochondrial inner membrane|mitochondrion|carnitine O-acetyltransferase activity|alcohol metabolic process|carnitine metabolic process|fatty acid metabolic process|transport
comp15064_c0_seq1	1.68137	Up	0.0231248	gi|1028895790|gb|OAK98050.1|GroES-like protein [Stagonospora sp. SRC1lsM3a]	sp|P54202|ADH2_EMENI	Alcohol dehydrogenase 2	KOG0023	Alcohol dehydrogenase, class V	ko00350;ko00010;ko00071;ko00830;ko01220;ko00625;ko00626;ko00980;ko00982	Tyrosine metabolism|Glycolysis / Gluconeogenesis|Fatty acid degradation|Retinol metabolism|Degradation of aromatic compounds|Chloroalkane and chloroalkene degradation|Naphthalene degradation|Metabolism of xenobiotics by cytochrome P450|Drug metabolism - cytochrome P450	GO:0005737;GO:0004022;GO:0008270;GO:0006066;GO:0006067;GO:0006116	cytoplasm|alcohol dehydrogenase (NAD) activity|zinc ion binding|alcohol metabolic process|ethanol metabolic process|NADH oxidation
comp6875_c0_seq4	1.66423	Up	0.0348639	gi|1028894998|gb|OAK97262.1|NAD(P)-binding protein [Stagonospora sp. SRC1lsM3a]	sp|A4IFA7|CBR4_BOVIN	Carbonyl reductase family member 4	KOG4169	15-hydroxyprostaglandin dehydrogenase and related dehydrogenases			GO:0005759;GO:1990204;GO:0047025;GO:0003955;GO:0070402;GO:0008753;GO:0048038;GO:0044597;GO:0044598;GO:0006633;GO:0055114;GO:0051290;GO:0051289	mitochondrial matrix|oxidoreductase complex|3-oxoacyl-[acyl-carrier-protein] reductase (NADH) activity|NAD(P)H dehydrogenase (quinone) activity|NADPH binding|NADPH dehydrogenase (quinone) activity|quinone binding|daunorubicin metabolic process|doxorubicin metabolic process|fatty acid biosynthetic process|oxidation-reduction process|protein heterotetramerization|protein homotetramerization
comp11963_c0_seq1	1.66236	Up	0.0438376	gi|169597371|ref|XP_001792109.1|hypothetical protein SNOG_01471 [Parastagonospora nodorum SN15]	sp|P59668|FAD12_MORIS	Delta(12) fatty acid desaturase			ko01040;ko01212	Biosynthesis of unsaturated fatty acids|Fatty acid metabolism	GO:0016021;GO:0016491;GO:0006636	integral component of membrane|oxidoreductase activity|unsaturated fatty acid biosynthetic process
comp5153_c0_seq1	-16.9642	Down	0.0270243	gi|682376834|gb|KFY61069.1|hypothetical protein V497_03195 [Pseudogymnoascus sp. VKM F-4516 (FW-969)]	sp|A0A0K0MCJ4|CAZM_CHAGB	Iterative polyketide synthase CazM {ECO:0000303|PubMed:26172141}	KOG1202	Animal-type fatty acid synthase and related proteins			GO:0031177;GO:0016746;GO:0008152	phosphopantetheine binding|transferase activity, transferring acyl groups|metabolic process
comp2209_c0_seq2	-2.24043	Down	0.0105896	gi|50303423|ref|XP_451653.1|hypothetical protein [Kluyveromyces lactis NRRL Y-1140]	sp|P34229|FAS1_YARLI	S-acyl fatty acid synthase thioesterase			ko00061;ko01212	Fatty acid biosynthesis|Fatty acid metabolism	GO:0005835;GO:0005811;GO:0047451;GO:0004313;GO:0004314;GO:0004318;GO:0004319;GO:0004321;GO:0016295;GO:0004320;GO:0016296;GO:0016409;GO:0042759	fatty acid synthase complex|lipid particle|3-hydroxyoctanoyl-[acyl-carrier-protein] dehydratase activity|[acyl-carrier-protein] S-acetyltransferase activity|[acyl-carrier-protein] S-malonyltransferase activity|enoyl-[acyl-carrier-protein] reductase (NADH) activity|enoyl-[acyl-carrier-protein] reductase (NADPH, B-specific) activity|fatty-acyl-CoA synthase activity|myristoyl-[acyl-carrier-protein] …
comp7898_c0_seq2	-2.13753	Down	0.027464	gi|682376830|gb|KFY61065.1|hypothetical protein V497_03191 [Pseudogymnoascus sp. VKM F-4516 (FW-969)]	sp|Q5BEJ4|AFOG_EMENI	Asperfuranone polyketide synthase afoG {ECO:0000305}	KOG1202	Animal-type fatty acid synthase and related proteins			GO:0008168;GO:0016491;GO:0031177;GO:0016746;GO:1900554;GO:0019748	methyltransferase activity|oxidoreductase activity|phosphopantetheine binding|transferase activity, transferring acyl groups|asperfuranone biosynthetic process|secondary metabolic process
comp2123_c0_seq1	-2.09001	Down	0.00699933	gi|50305907|ref|XP_452914.1|hypothetical protein [Kluyveromyces lactis NRRL Y-1140]	sp|P78615|FAS2_EMEND	3-oxoacyl-[acyl-carrier-protein] synthase			ko00061;ko01212	Fatty acid biosynthesis|Fatty acid metabolism	GO:0102132;GO:0004316;GO:0004315;GO:0004321;GO:0008897;GO:0000287;GO:0006633	3-oxo-pimeloyl-[acp] methyl ester reductase activity|3-oxoacyl-[acyl-carrier-protein] reductase (NADPH) activity|3-oxoacyl-[acyl-carrier-protein] synthase activity|fatty-acyl-CoA synthase activity|holo-[acyl-carrier-protein] synthase activity|magnesium ion binding|fatty acid biosynthetic process
comp14754_c0_seq1	-1.67687	Down	0.0442625	gi|682376830|gb|KFY61065.1|hypothetical protein V497_03191 [Pseudogymnoascus sp. VKM F-4516 (FW-969)]	sp|Q5BEJ4|AFOG_EMENI	Asperfuranone polyketide synthase afoG {ECO:0000305}	KOG1202	Animal-type fatty acid synthase and related proteins			GO:0008168;GO:0016491;GO:0031177;GO:0016746;GO:1900554;GO:0019748	methyltransferase activity|oxidoreductase activity|phosphopantetheine binding|transferase activity, transferring acyl groups|asperfuranone biosynthetic process|secondary metabolic process
comp9246_c1_seq1	-1.64415	Down	0.024771	gi|115401388|ref|XP_001216282.1|hypothetical protein ATEG_07661 [Aspergillus terreus NIH2624]	sp|A0A0K0MCJ4|CAZM_CHAGB	Iterative polyketide synthase CazM {ECO:0000303|PubMed:26172141}	KOG1202	Animal-type fatty acid synthase and related proteins			GO:0031177;GO:0016746;GO:0008152	phosphopantetheine binding|transferase activity, transferring acyl groups|metabolic process

## Sheet: Table S5
Table S5. DEGs involved in hypocrellin biosynthesis in Shiraia sp. S9 under Pseudomonas fulva SB1 induction.
"Inf" represents the unigene only express in co-culture group.
ID	FoldChange	Up/Down	Pval	NR id and annotation	Swissprot id	Swissprot annotation	KOG id	KOG defination	KEGG id	KEGG term	GO id	GO term
Hydrolysis of starch
Alpha amylase (α-Amy)
comp16299_c0_seq1	5.6	Up	0.0248489429551381	gi|451849213|gb|EMD62517.1|carbohydrate-binding module family 20 protein [Bipolaris sorokiniana ND90Pr]	sp|P0C1B3|AMYA1_ASPOR	Alpha-amylase A type-1/2	KOG0471	Alpha-amylase	ko00500	Starch and sucrose metabolism	GO:0030428;GO:0030287;GO:0005576;GO:0009277;GO:0032163;GO:0031521;GO:0004556;GO:0005509;GO:0016052	cell septum|cell wall-bounded periplasmic space|extracellular region|fungal-type cell wall|hyphal septin band|spitzenkorper|alpha-amylase activity|calcium ion binding|carbohydrate catabolic process
comp2735_c0_seq1	1.7	Up	0.0169875885959628	gi|451849213|gb|EMD62517.1|carbohydrate-binding module family 20 protein [Bipolaris sorokiniana ND90Pr]	sp|P0C1B4|AMYA3_ASPOR	Alpha-amylase A type-3	KOG0471	Alpha-amylase	ko00500	Starch and sucrose metabolism	GO:0005576;GO:0004556;GO:0005509;GO:0016052	extracellular region|alpha-amylase activity|calcium ion binding|carbohydrate catabolic process
comp14196_c0_seq1	-1.62	Down	0.0270788117647092	gi|169601474|ref|XP_001794159.1|hypothetical protein SNOG_03602 [Parastagonospora nodorum SN15]	sp|Q06625|GDE_YEAST	Amylo-alpha-1,6-glucosidase	KOG3625	Alpha amylase	ko00500	Starch and sucrose metabolism	GO:0005739;GO:0004134;GO:0004135;GO:0030247;GO:0005978;GO:0005980	mitochondrion|4-alpha-glucanotransferase activity|amylo-alpha-1,6-glucosidase activity|polysaccharide binding|glycogen biosynthetic process|glycogen catabolic process
Glucoamylase (GA)
comp15720_c0_seq1	6.14	Up	0.0179818179877525	gi|311321950|gb|EFQ89318.1|hypothetical protein PTT_14495 [Pyrenophora teres f. teres 0-1]	sp|P23176|AMYG_ASPKA	Glucoamylase I					GO:0004339;GO:2001070;GO:0000272	glucan 1,4-alpha-glucosidase activity|starch binding|polysaccharide catabolic process
comp2672_c0_seq1	3	Up	0.000648103419905947	gi|1020698585|gb|KZM19436.1|glucan 1,4-alpha-glucosidase [Ascochyta rabiei]	sp|P36914|AMYG_ASPOR	Glucoamylase			ko00500	Starch and sucrose metabolism	GO:0004339;GO:2001070;GO:0000272	glucan 1,4-alpha-glucosidase activity|starch binding|polysaccharide catabolic process
Maltase (MALA)
comp16340_c0_seq1	2.01	Up	0.0131699494128353	gi|396485515|ref|XP_003842190.1|similar to alpha-glucosidase [Leptosphaeria maculans JN3]	sp|Q4WRH9|AGDC_ASPFU	Probable alpha/beta-glucosidase agdC	KOG1065	Maltase glucoamylase and related hydrolases, glycosyl hydrolase family 31	ko00052;ko00500	Galactose metabolism|Starch and sucrose metabolism	GO:0005576;GO:0004558;GO:0008422;GO:0030246;GO:0032450;GO:0102483;GO:0071555;GO:0000272	extracellular region|alpha-1,4-glucosidase activity|beta-glucosidase activity|carbohydrate binding|maltose alpha-glucosidase activity|scopolin beta-glucosidase activity|cell wall organization|polysaccharide catabolic process
Glycolysis (EMP)
Aldolase (ALDA)
comp13774_c0_seq1	2.2	Up	0.00045720670689567	gi|1028905248|gb|OAL07496.1|aldolase [Stagonospora sp. SRC1lsM3a]	sp|Q5BD77|HOGA1_EMENI	Probable 4-hydroxy-2-oxoglutarate aldolase, mitochondrial					GO:0008700;GO:0008152	4-hydroxy-2-oxoglutarate aldolase activity|metabolic process
Saturated fatty acid biosynthesis
Fatty acid synthase system (FAS)
comp2123_c0_seq1	-2.09	Down	0.00699932578546111	gi|50305907|ref|XP_452914.1|hypothetical protein [Kluyveromyces lactis NRRL Y-1140]	sp|P78615|FAS2_EMEND	3-oxoacyl-[acyl-carrier-protein] synthase			ko00061;ko01212	Fatty acid biosynthesis|Fatty acid metabolism	GO:0102132;GO:0004316;GO:0004315;GO:0004321;GO:0008897;GO:0000287;GO:0006633	3-oxo-pimeloyl-[acp] methyl ester reductase activity|3-oxoacyl-[acyl-carrier-protein] reductase (NADPH) activity|3-oxoacyl-[acyl-carrier-protein] synthase activity|fatty-acyl-CoA synthase activity|holo-[acyl-carrier-protein] synthase activity|magnesium ion binding|fatty acid biosynthetic process
comp2209_c0_seq2	-2.24	Down	0.0105896082082506	gi|50303423|ref|XP_451653.1|hypothetical protein [Kluyveromyces lactis NRRL Y-1140]	sp|P34229|FAS1_YARLI	S-acyl fatty acid synthase thioesterase			ko00061;ko01212	Fatty acid biosynthesis|Fatty acid metabolism	GO:0005835;GO:0005811;GO:0047451;GO:0004313;GO:0004314;GO:0004318;GO:0004319;GO:0004321;GO:0016295;GO:0004320;GO:0016296;GO:0016409;GO:0042759	fatty acid synthase complex|lipid particle|3-hydroxyoctanoyl-[acyl-carrier-protein] dehydratase activity|[acyl-carrier-protein] S-acetyltransferase activity|[acyl-carrier-protein] S-malonyltransferase activity|enoyl-[acyl-carrier-protein] reductase (NADH) activity|enoyl-[acyl-carrier-protein] reductase (NADPH, B-specific) activity|fatty-acyl-CoA synthase activity|myristoyl-[acyl-carrier-protein] …
Unsaturated fatty acid biosynthesis
Delta(12) fatty acid desaturase (Δ12)
comp11963_c0_seq1	1.66	Up	0.0438376447292921	gi|169597371|ref|XP_001792109.1|hypothetical protein SNOG_01471 [Parastagonospora nodorum SN15]	Delta(12) fatty acid desaturase			ko01040;ko01212	Biosynthesis of unsaturated fatty acids|Fatty acid metabolism	GO:0016021;GO:0016491;GO:0006636	integral component of membrane|oxidoreductase activity|unsaturated fatty acid biosynthetic process
HA biosynthesis
Polyketide synthase (PKS)
comp3972_c0_seq2	Inf	Up	0.00604232	gi|701669619|gb|AIW00658.1|polyketide synthase [Shiraia sp. slf14]	sp|B8MYS6|PKS27_ASPFN	Non-reducing polyketide synthase pks27 {ECO:0000305}	KOG1202	Animal-type fatty acid synthase and related proteins			GO:0016788;GO:0031177;GO:0016746;GO:0009058	hydrolase activity, acting on ester bonds|phosphopantetheine binding|transferase activity, transferring acyl groups|biosynthetic process
comp5814_c0_seq1	-1.88212	Down	0.00991401	gi|1020706468|gb|KZM26501.1|transferase [Ascochyta rabiei]	sp|F1LKH6|PKSG1_CANSA	Polyketide synthase 1					GO:0005737;GO:0016747;GO:0009058	cytoplasm|transferase activity, transferring acyl groups other than amino-acyl groups|biosynthetic process
O-methyltransferase (O-mef)
comp13993_c0_seq1	2.78536	Up	0.000940848	gi|770410008|gb|KJK94806.1|hypothetical protein H633G_01316 [Metarhizium anisopliae BRIP 53284]	sp|Q9UQY0|AFLO_ASPPU	Demethylsterigmatocystin 6-O-methyltransferase {ECO:0000305|PubMed:10543813}	KOG3178	Hydroxyindole-O-methyltransferase and related SAM-dependent methyltransferases			GO:0047145;GO:0045122	demethylsterigmatocystin 6-O-methyltransferase activity|aflatoxin biosynthetic process
comp14092_c0_seq1	5.17946	Up	0.0174914	gi|615421620|ref|XP_007586869.1|putative o- protein [Neofusicoccum parvum UCRNP2]	sp|Q4WQZ7|TPCA_ASPFU	O-methyltransferase tpcA {ECO:0000303|PubMed:26242966}	KOG3178	Hydroxyindole-O-methyltransferase and related SAM-dependent methyltransferases			GO:0008171;GO:0044550	O-methyltransferase activity|secondary metabolite biosynthetic process
FAD/FMN-dependent oxidoreductase (FAD)
comp21370_c0_seq1	Inf	Up	0.00620524	gi|1028891199|gb|OAK93479.1|FAD-binding domain-containing protein [Stagonospora sp. SRC1lsM3a]	sp|A0A0E0RTV6|ZEB1_GIBZE	FAD-linked oxidoreductase ZEB1 {ECO:0000303|PubMed:16262793}					GO:0050660;GO:0016614	flavin adenine dinucleotide binding|oxidoreductase activity, acting on CH-OH group of donors
comp12437_c2_seq1	1.82997	Up	0.0197093	gi|701669626|gb|AIW00665.1|FAD/FMN-dependent oxidoreductase [Shiraia sp. slf14]	sp|D4B1P2|A2372_ARTBC	Uncharacterized FAD-linked oxidoreductase ARB_02372 {ECO:0000305}					GO:0005576;GO:0050660;GO:0016614	extracellular region|flavin adenine dinucleotide binding|oxidoreductase activity, acting on CH-OH group of donors
comp12978_c0_seq1	1.82476	Up	0.0409091	gi|1028891306|gb|OAK93585.1|FMN-linked oxidoreductase [Stagonospora sp. SRC1lsM3a]	sp|Q8GYB8|OPR2_ARATH	12-oxophytodienoate reductase 2, N-terminally processed	KOG0134	NADH:flavin oxidoreductase/12-oxophytodienoate reductase			GO:0005737;GO:0005622;GO:0016629;GO:0010181;GO:0003959;GO:0055114;GO:0031408;GO:0009611	cytoplasm|intracellular|12-oxophytodienoate reductase activity|FMN binding|NADPH dehydrogenase activity|oxidation-reduction process|oxylipin biosynthetic process|response to wounding
comp16205_c0_seq1	1.77944	Up	0.0235144	gi|573055067|gb|ETS75002.1|hypothetical protein PFICI_13486 [Pestalotiopsis fici W106-1]	sp|Q5BEJ5|AFOF_EMENI	FAD-linked oxidoreductase afoF {ECO:0000305}					GO:0005576;GO:0050660;GO:0016614;GO:1900554	extracellular region|flavin adenine dinucleotide binding|oxidoreductase activity, acting on CH-OH group of donors|asperfuranone biosynthetic process
comp7075_c0_seq1	1.59393	Up	0.0240943	gi|701669626|gb|AIW00665.1|FAD/FMN-dependent oxidoreductase [Shiraia sp. slf14]	sp|D4B1P2|A2372_ARTBC	Uncharacterized FAD-linked oxidoreductase ARB_02372 {ECO:0000305}					GO:0005576;GO:0050660;GO:0016614	extracellular region|flavin adenine dinucleotide binding|oxidoreductase activity, acting on CH-OH group of donors
Monooxygenase (Mono)
comp12337_c0_seq1	Inf	Up	0.000869245	gi|15294200|gb|AAK95277.1|AF410291_1F1O19.10/F1O19.10 [Arabidopsis thaliana]	sp|P10795|RBS1A_ARATH	Ribulose bisphosphate carboxylase small chain 1A, chloroplastic					GO:0048046;GO:0009507;GO:0009941;GO:0031969;GO:0009570;GO:0009535;GO:0022626;GO:0016020;GO:0009579;GO:0031977;GO:0005507;GO:0004497;GO:0016984;GO:0080158;GO:0009853;GO:0015979;GO:0019253;GO:0009637;GO:0009409;GO:0010218;GO:0010114	apoplast|chloroplast|chloroplast envelope|chloroplast membrane|chloroplast stroma|chloroplast thylakoid membrane|cytosolic ribosome|membrane|thylakoid|thylakoid lumen|copper ion binding|monooxygenase activity|ribulose-bisphosphate carboxylase activity|chloroplast ribulose bisphosphate carboxylase complex biogenesis|photorespiration|photosynthesis|reductive pentose-phosphate cycle|response to blue…
comp14636_c0_seq1	8.98564	Up	0.00379542	gi|1111941463|gb|OJJ97580.1|hypothetical protein ASPACDRAFT_32595 [Aspergillus aculeatus ATCC 16872]	sp|A1CFL6|PATI_ASPCL	Cytochrome P450 monooxygenase patI {ECO:0000303|PubMed:19383676}	KOG0156	Cytochrome P450 CYP2 subfamily			GO:0020037;GO:0005506;GO:0004497;GO:0016705	heme binding|iron ion binding|monooxygenase activity|oxidoreductase activity, acting on paired donors, with incorporation or reduction of molecular oxygen
comp7574_c0_seq1	4.08121	Up	0.000410867	gi|1020707017|gb|KZM26979.1|oxidoreductase [Ascochyta rabiei]	sp|Q6SSJ6|MOBA_COMTE	3-hydroxybenzoate 4-monooxygenase	KOG3855	Monooxygenase involved in coenzyme Q (ubiquinone) biosynthesis			GO:0018668;GO:0071949;GO:0042803	3-hydroxybenzoate 4-monooxygenase activity|FAD binding|protein homodimerization activity
comp12205_c0_seq36	2.79001	Up	0.000282294	gi|407920003|gb|EKG13221.1|Monooxygenase FAD-binding protein [Macrophomina phaseolina MS6]	sp|Q4WD48|FMPF_ASPFU	Aromatic hydroxylase fmpF {ECO:0000303|PubMed:25582336}	KOG0048	Transcription factor, Myb superfamily			GO:0071949;GO:0004497	FAD binding|monooxygenase activity
comp15341_c0_seq1	2.22653	Up	0.000276872	gi|574455085|gb|AHG26152.1|putative cytochrome P450 [Shiraia sp. slf14]	sp|Q9Y7G5|PHACA_EMEND	Phenylacetate 2-hydroxylase	KOG0156	Cytochrome P450 CYP2 subfamily	ko00360;ko00643	Phenylalanine metabolism|Styrene degradation	GO:0020037;GO:0005506;GO:0018631;GO:0042318;GO:0010124	heme binding|iron ion binding|phenylacetate hydroxylase activity|penicillin biosynthetic process|phenylacetate catabolic process
comp13242_c0_seq1	2.0342	Up	0.00118944	gi|1028896471|gb|OAK98728.1|FAD/NAD(P)-binding domain-containing protein [Stagonospora sp. SRC1lsM3a]	sp|P9WM51|Y1260_MYCTU	Uncharacterized protein Rv1260					GO:0071949;GO:0004497;GO:0044550	FAD binding|monooxygenase activity|secondary metabolite biosynthetic process
comp16370_c0_seq1	1.95532	Up	0.018731	gi|1029178982|gb|OAL43570.1|cyclopentanone 1,2-monooxygenase [Pyrenochaeta sp. DS3sAY3a]	sp|A7HU16|BVMO_PARL1	Baeyer-Villiger monooxygenase	KOG1399	Flavin-containing monooxygenase			GO:0050660;GO:0004499;GO:0050661	flavin adenine dinucleotide binding|N,N-dimethylaniline monooxygenase activity|NADP binding
comp7912_c0_seq4	1.88228	Up	0.0332229	gi|1030000299|gb|OAL65159.1|hypothetical protein A7C99_3641 [Trichophyton rubrum]	sp|Q6F5E2|P4502_PLEBE	Cytochrome P450 monooxygenase 2 {ECO:0000303|PubMed:14745177}	KOG0156	Cytochrome P450 CYP2 subfamily			GO:0020037;GO:0005506;GO:0004497;GO:0016705	heme binding|iron ion binding|monooxygenase activity|oxidoreductase activity, acting on paired donors, with incorporation or reduction of molecular oxygen
comp8093_c0_seq5	1.80938	Up	0.0345015	gi|1028901690|gb|OAL03941.1|FAD-binding domain-containing protein [Stagonospora sp. SRC1lsM3a]	sp|G3Y424|YANF_ASPNA	FAD-dependent monooxygenase yanF {ECO:0000303|PubMed:24684908}	KOG1231	Proteins containing the FAD binding domain			GO:0050660;GO:0016614	flavin adenine dinucleotide binding|oxidoreductase activity, acting on CH-OH group of donors
comp16233_c0_seq1	1.75108	Up	0.0189011	gi|396484826|ref|XP_003842024.1|similar to benzoate 4-monooxygenase cytochrome P450 [Leptosphaeria maculans JN3]	sp|B8NYW9|FLUA_ASPFN	Cytochrome P450 monooxygenase AFLA_114810 {ECO:0000305}	KOG0156	Cytochrome P450 CYP2 subfamily			GO:0020037;GO:0005506;GO:0004497;GO:0016705	heme binding|iron ion binding|monooxygenase activity|oxidoreductase activity, acting on paired donors, with incorporation or reduction of molecular oxygen
comp3892_c0_seq1	1.70926	Up	0.0223346	gi|1002210958|gb|KXT06369.1|hypothetical protein AC578_9095 [Mycosphaerella eumusae]	sp|D4AY62|A1131_ARTBC	Cytochrome P450 ARB_01131 {ECO:0000305}	KOG0157	Cytochrome P450 CYP4/CYP19/CYP26 subfamilies			GO:0020037;GO:0005506;GO:0004497;GO:0016705	heme binding|iron ion binding|monooxygenase activity|oxidoreductase activity, acting on paired donors, with incorporation or reduction of molecular oxygen
comp2092_c0_seq1	1.54385	Up	0.0357037	gi|160702192|gb|EAT83769.2|hypothetical protein SNOG_08601 [Parastagonospora nodorum SN15]	sp|Q0CJ62|ATA_ASPTN	6-methylsalicylic acid decarboxylase atA {ECO:0000303|PubMed:25265334}			ko01220;ko00621;ko00624;ko00626	Degradation of aromatic compounds|Dioxin degradation|Polycyclic aromatic hydrocarbon degradation|Naphthalene degradation	GO:0016021;GO:0071949;GO:0004497	integral component of membrane|FAD binding|monooxygenase activity
comp2242_c0_seq1	1.53974	Up	0.0476115	gi|1070541442|ref|XP_018390335.1|FAD-binding domain-containing protein [Alternaria alternata]	sp|G3Y424|YANF_ASPNA	FAD-dependent monooxygenase yanF {ECO:0000303|PubMed:24684908}	KOG1231	Proteins containing the FAD binding domain			GO:0050660;GO:0016614	flavin adenine dinucleotide binding|oxidoreductase activity, acting on CH-OH group of donors
comp6513_c0_seq1	-1.66185	Down	0.0252125	gi|1029178787|gb|OAL43377.1|HK97 family phage prohead protease [Pyrenochaeta sp. DS3sAY3a]	sp|E9JFX9|DMOA_HYPSL	Dimethyl-sulfide monooxygenase					GO:0018633	dimethyl sulfide monooxygenase activity
Multicopper oxidase (MCO)
comp9051_c0_seq1	2.08116	Up	0.0155295	gi|169606888|ref|XP_001796864.1|hypothetical protein SNOG_06494 [Parastagonospora nodorum SN15]	sp|Q12570|LAC1_BOTFU	Laccase-1	KOG1263	Multicopper oxidases			GO:0005576;GO:0005507;GO:0052716;GO:0046274	extracellular region|copper ion binding|hydroquinone:oxygen oxidoreductase activity|lignin catabolic process
comp13841_c0_seq1	-1.56588	Down	0.0333592	gi|1020697424|gb|KZM18436.1|copper ion binding [Ascochyta rabiei]	sp|Q96WM9|LAC2_BOTFU	Laccase-2	KOG1263	Multicopper oxidases			GO:0005576;GO:0005507;GO:0052716;GO:0046274	extracellular region|copper ion binding|hydroquinone:oxygen oxidoreductase activity|lignin catabolic process
Hydroxylase (Hyd)
comp12205_c0_seq36	2.79001	Up	0.000282294	gi|407920003|gb|EKG13221.1|Monooxygenase FAD-binding protein [Macrophomina phaseolina MS6]	sp|Q4WD48|FMPF_ASPFU	Aromatic hydroxylase fmpF {ECO:0000303|PubMed:25582336}	KOG0048	Transcription factor, Myb superfamily			GO:0071949;GO:0004497	FAD binding|monooxygenase activity
comp15341_c0_seq1	2.22653	Up	0.000276872	gi|574455085|gb|AHG26152.1|putative cytochrome P450 [Shiraia sp. slf14]	sp|Q9Y7G5|PHACA_EMEND	Phenylacetate 2-hydroxylase	KOG0156	Cytochrome P450 CYP2 subfamily	ko00360;ko00643	Phenylalanine metabolism|Styrene degradation	GO:0020037;GO:0005506;GO:0018631;GO:0042318;GO:0010124	heme binding|iron ion binding|phenylacetate hydroxylase activity|penicillin biosynthetic process|phenylacetate catabolic process
HA transport
Major facilitator superfamily (MFS)
comp20442_c0_seq1	Inf	Up	0.0140937	gi|1028902132|gb|OAL04382.1|MFS general substrate transporter [Stagonospora sp. SRC1lsM3a]
comp21046_c0_seq1	Inf	Up	0.0440062	gi|1028899860|gb|OAL02113.1|MFS general substrate transporter [Stagonospora sp. SRC1lsM3a]	sp|P53283|TPO2_YEAST	Polyamine transporter 2	KOG0255	Synaptic vesicle transporter SVOP and related transporters (major facilitator superfamily)			GO:0000329;GO:0016021;GO:0005886;GO:0015297;GO:0000297;GO:0000296	fungal-type vacuole membrane|integral component of membrane|plasma membrane|antiporter activity|spermine transmembrane transporter activity|spermine transport
comp11851_c0_seq1	4.08375	Up	0.0150811	gi|1029178723|gb|OAL43313.1|MFS general substrate transporter [Pyrenochaeta sp. DS3sAY3a]	sp|Q5ATG7|APDF_EMENI	Aspyridones efflux protein apdF {ECO:0000303|PubMed:17369821}	KOG2504	Monocarboxylate transporter			GO:0071627;GO:0005886;GO:0005215;GO:0034220	integral component of fungal-type vacuolar membrane|plasma membrane|transporter activity|ion transmembrane transport
comp11507_c0_seq11	2.41041	Up	0.0486787	gi|170936891|emb|CAP61550.1|unnamed protein product [Podospora anserina S mat+]	sp|Q8J0F3|MLCE_PENCI	Efflux pump mlcE {ECO:0000303|PubMed:12172803}	KOG0254	Predicted transporter (major facilitator superfamily)			GO:0016021;GO:0055085	integral component of membrane|transmembrane transport
comp14658_c0_seq1	2.07011	Up	0.000869012	gi|1029182938|gb|OAL47511.1|high-affinity nicotinic acid transporter [Pyrenochaeta sp. DS3sAY3a]	sp|Q9P6J0|YHDC_SCHPO	Uncharacterized transporter C1683.12	KOG2533	Permease of the major facilitator superfamily			GO:0005783;GO:0016021;GO:0005886;GO:0046943;GO:0022857;GO:0006820;GO:1905039;GO:0055085	endoplasmic reticulum|integral component of membrane|plasma membrane|carboxylic acid transmembrane transporter activity|transmembrane transporter activity|anion transport|carboxylic acid transmembrane transport|transmembrane transport
comp9207_c0_seq3	2.06687	Up	0.00843255	gi|1028896767|gb|OAK99024.1|MFS general substrate transporter [Stagonospora sp. SRC1lsM3a]	sp|P38124|FLR1_YEAST	Fluconazole resistance protein 1	KOG0255	Synaptic vesicle transporter SVOP and related transporters (major facilitator superfamily)			GO:0016021;GO:0005886;GO:0015238;GO:0015244;GO:0006855	integral component of membrane|plasma membrane|drug transmembrane transporter activity|fluconazole transporter activity|drug transmembrane transport
comp12458_c0_seq1	2.04814	Up	0.0011671	gi|171681668|ref|XP_001905777.1|hypothetical protein [Podospora anserina S mat+]	sp|A1CFL0|PATC_ASPCL	Efflux pump patC {ECO:0000303|PubMed:19383676}	KOG0254	Predicted transporter (major facilitator superfamily)			GO:0016021;GO:0055085	integral component of membrane|transmembrane transport
comp14041_c0_seq1	2.03704	Up	0.000982863	gi|1029178898|gb|OAL43487.1|MFS general substrate transporter [Pyrenochaeta sp. DS3sAY3a]	sp|Q9P6J0|YHDC_SCHPO	Uncharacterized transporter C1683.12	KOG2533	Permease of the major facilitator superfamily			GO:0005783;GO:0016021;GO:0005886;GO:0046943;GO:0022857;GO:0006820;GO:1905039;GO:0055085	endoplasmic reticulum|integral component of membrane|plasma membrane|carboxylic acid transmembrane transporter activity|transmembrane transporter activity|anion transport|carboxylic acid transmembrane transport|transmembrane transport
comp15217_c0_seq1	1.80456	Up	0.0334797	gi|1029191392|gb|OAL55951.1|MFS general substrate transporter [Pyrenochaeta sp. DS3sAY3a]	sp|P47159|YJ94_YEAST	Uncharacterized membrane protein YJR124C					GO:0016021;GO:0005524;GO:0055085	integral component of membrane|ATP binding|transmembrane transport
comp3111_c0_seq1	1.59955	Up	0.024198	gi|1028898102|gb|OAL00357.1|general substrate transporter [Stagonospora sp. SRC1lsM3a]	sp|P39932|STL1_YEAST	Sugar transporter STL1	KOG0254	Predicted transporter (major facilitator superfamily)			GO:0005887;GO:0005886;GO:0005355;GO:0015295;GO:0005351;GO:0046323;GO:0015793;GO:0035428;GO:0055085	integral component of plasma membrane|plasma membrane|glucose transmembrane transporter activity|solute:proton symporter activity|sugar:proton symporter activity|glucose import|glycerol transport|hexose transmembrane transport|transmembrane transport
comp7934_c0_seq1	-6.50724	Down	0.0163079	gi|682376827|gb|KFY61062.1|hypothetical protein V497_03188 [Pseudogymnoascus sp. VKM F-4516 (FW-969)]	sp|Q5BEJ9|AFOB_EMENI	Efflux pump afoB {ECO:0000303|PubMed:19199437}	KOG0254	Predicted transporter (major facilitator superfamily)			GO:0016021;GO:0055085	integral component of membrane|transmembrane transport
comp11830_c0_seq6	-2.94329	Down	0.042202	gi|1029191229|gb|OAL55788.1|hypothetical protein IQ07DRAFT_498789 [Pyrenochaeta sp. DS3sAY3a]	sp|O42922|YBIH_SCHPO	Uncharacterized MFS-type transporter C16A3.17c	KOG0254	Predicted transporter (major facilitator superfamily)			GO:0016021;GO:0022857	integral component of membrane|transmembrane transporter activity
ATP-binding cassette transporter (ABC)
comp16550_c0_seq1	1.94256	Down	0.0482465	gi|40950096|gb|AAN28699.3|ABC transporter [Trichophyton rubrum]	sp|I1RL06|ZRA1_GIBZE	ZEB2-regulated ABC transporter 1 {ECO:0000303|PubMed:21833740}	KOG0065	Pleiotropic drug resistance proteins (PDR1-15), ABC superfamily			GO:0016021;GO:0005886;GO:0005774;GO:0005524;GO:0042626	integral component of membrane|plasma membrane|vacuolar membrane|ATP binding|ATPase activity, coupled to transmembrane movement of substances
comp16732_c0_seq1	1.78461	Down	0.0287425	gi|13183712|gb|AAK15314.1|AF329852_1ABC transporter Atr4 [Zymoseptoria tritici]	sp|I1RL06|ZRA1_GIBZE	ZEB2-regulated ABC transporter 1 {ECO:0000303|PubMed:21833740}	KOG0065	Pleiotropic drug resistance proteins (PDR1-15), ABC superfamily			GO:0016021;GO:0005886;GO:0005774;GO:0005524;GO:0042626	integral component of membrane|plasma membrane|vacuolar membrane|ATP binding|ATPase activity, coupled to transmembrane movement of substances
comp6096_c0_seq1	1.6689	Down	0.0162631	gi|589098727|ref|XP_006961386.1|predicted protein [Trichoderma reesei QM6a]	sp|P21449|MDR2_CRIGR	Multidrug resistance protein 2	KOG0055	Multidrug/pheromone exporter, ABC superfamily	ko02010	ABC transporters	GO:0016021;GO:0005524;GO:0008559	integral component of membrane|ATP binding|xenobiotic-transporting ATPase activity
comp1890_c0_seq1	1.62376	Down	0.048836	gi|115401044|ref|XP_001216110.1|hypothetical protein ATEG_07489 [Aspergillus terreus NIH2624]	sp|P36619|PMD1_SCHPO	Leptomycin B resistance protein pmd1	KOG0055	Multidrug/pheromone exporter, ABC superfamily			GO:0016021;GO:0005886;GO:0005773;GO:0005524;GO:0042626;GO:0006855;GO:0046677	integral component of membrane|plasma membrane|vacuole|ATP binding|ATPase activity, coupled to transmembrane movement of substances|drug transmembrane transport|response to antibiotic
Metabolite transport protein
comp14226_c0_seq1	1.91577	Up	0.00233171	gi|628070885|ref|XP_007700096.1|hypothetical protein COCSADRAFT_142537 [Bipolaris sorokiniana ND90Pr]	sp|O94342|YHM9_SCHPO	Probable metabolite transport protein C1271.09	KOG0252	Inorganic phosphate transporter			GO:0005887;GO:0005886;GO:0001406;GO:0022891;GO:0001407	integral component of plasma membrane|plasma membrane|glycerophosphodiester transmembrane transporter activity|substrate-specific transmembrane transporter activity|glycerophosphodiester transport
comp16138_c0_seq1	1.62261	Up	0.0427129	gi|312220294|emb|CBY00235.1|similar to DUF6 domain protein [Leptosphaeria maculans JN3]	sp|Q08980|YP264_YEAST	Probable transport protein YPL264C	KOG4510	Permease of the drug/metabolite transporter (DMT) superfamily			GO:0016021	integral component of membrane
